# Supplementary material for: Performance comparison of two commercial human whole-exome capture systems on formalin-fixed paraffin-embedded lung adenocarcinoma samples
Source: BMC Cancer. 2016 Aug 30;16(1):692. doi: 10.1186/s12885-016-2720-4 (PMC5004269; doi:10.1186/s12885-016-2720-4)
Supplement: Additional file 2: Table S1, Table S2, Table S3, Table S4, Table S5, and Table S6. — Table S1. Sequencing metrics for libraries prepared with both Agilent SureSelect XT v.5 and Roche NimbleGen v.3.0 kits starting from five matched FF and FFPE tumor samples. Table S2. Variant detection comparison between matched FF-FFPE pairs. For each matched FF-FFPE pair, the number and the percentage of both SNVs and InDels common to both sample types, and unique to either FF or FFPE sample are reported. Table S3. Genotype CR and NRDR between matched FF-FFPE pairs at increasing coverage thresholds. For each matched FF-FFPE pair, the genotype CR was computed as the ratio between the sum of concordant genotypes and the sum of all genotypes called at genomic positions covered at least a certain coverage threshold (from 1 to 50×) in both samples (a). For each matched FF-FFPE pair, the NRDR was computed as the ratio between the sum of non-concordant genotypes and the sum of all non-reference genotypes called at genomic positions covered at least a certain coverage threshold (from 1 to 50×) in both samples (b). Table S4. Genotype CR and NRDR between matched FF-FFPE pairs computed for each transition type at increasing coverage thresholds. For each matched FF-FFPE pair, the genotype CR for each transition type was computed as the ratio between the sum of concordant genotypes and the sum of all genotypes called at genomic positions covered at least a certain coverage threshold (from 1 to 50×) in both samples; p-values for two-tail t-test for each comparison between two transition types are reported at the bottom of the table (a). For each matched FF-FFPE pair, the NRDR for each transition type was computed as the ratio between the sum of non-concordant genotypes and the sum of all non-reference genotypes called at genomic positions covered at least a certain coverage threshold (from 1 to 50×) in both samples; p-values for two-tail t-test for each comparison between two transition types are reported at the bottom of the table (b). Table S5. Variant detection comparison bet [file 12885_2016_2720_MOESM2_ESM.xlsx]

## Sheet: Table S1
#For details on metrics listed below, please go to the following URL for HS_Metrics definitions: https://broadinstitute.github.io/picard/picard-metric-definitions.html#HsMetrics
Kit	Patient ID	Tumor Type	% Mapped Reads	% Properly Paired Reads	TOTAL_READS	PF_READS	PF_UNIQUE_READS	PCT_PF_READS	PCT_PF_UQ_READS	PF_UQ_READS_ALIGNED	PCT_PF_UQ_READS_ALIGNED	PF_UQ_BASES_ALIGNED	ON_BAIT_BASES	NEAR_BAIT_BASES	OFF_BAIT_BASES	ON_TARGET_BASES	PCT_SELECTED_BASES	PCT_OFF_BAIT	ON_BAIT_VS_SELECTED	MEAN_BAIT_COVERAGE	MEAN_TARGET_COVERAGE	PCT_USABLE_BASES_ON_BAIT	PCT_USABLE_BASES_ON_TARGET	FOLD_ENRICHMENT	ZERO_CVG_TARGETS_PCT	FOLD_80_BASE_PENALTY	PCT_TARGET_BASES_2X	PCT_TARGET_BASES_10X	PCT_TARGET_BASES_20X	PCT_TARGET_BASES_30X	PCT_TARGET_BASES_40X	PCT_TARGET_BASES_50X	PCT_TARGET_BASES_100X	HS_LIBRARY_SIZE	HS_PENALTY_10X	HS_PENALTY_20X	HS_PENALTY_30X	HS_PENALTY_40X	HS_PENALTY_50X	HS_PENALTY_100X	AT_DROPOUT	GC_DROPOUT
Agilent SureSelect XT v5	1	FF	99.68	98.32	28867180	28867180	28322369	1	0.981127	27553211	0.972843	2775773767	2010805495	546583462	218384810	2026127665	0.921325	0.078675	0.786273	40.2284	40.7094	0.689675	0.69493	45.4659	0.019456	2.1426	0.979102	0.925522	0.772335	0.586725	0.421314	0.292675	0.034264	351640522	2.96288	2.99554	3.02639	3.05542	3.0859	3.2688	3.85998	6.03522
		FFPE	99.71	97.75	31201864	31201864	29938841	1	0.959521	29123885	0.972779	2923063194	2216382355	459112049	247568790	2231541055	0.915305	0.084695	0.828401	44.3412	44.8284	0.703303	0.708114	47.5889	0.019091	2.35939	0.979395	0.923919	0.772956	0.600449	0.450474	0.332268	0.066213	166060729	3.158	3.23429	3.30863	3.39275	3.48547	4.04886	5.43806	6.55352
	2	FF	99.7	99.02	29785892	29785892	29287074	1	0.983253	28512639	0.973557	2872395838	2089884211	562605131	219906496	2105460031	0.923441	0.076559	0.787895	41.8105	42.259	0.694689	0.699866	45.6644	0.018063	2.22416	0.980192	0.925076	0.776033	0.598323	0.439125	0.312591	0.044168	403080031	3.06291	3.09103	3.11539	3.14725	3.17537	3.33731	4.31638	4.30132
		FFPE	99.71	98.05	32690352	32690352	31805484	1	0.972932	30933047	0.97257	3108640274	2364017702	491964797	252657775	2381022949	0.918724	0.081276	0.827742	47.2948	47.7853	0.715995	0.721145	47.7287	0.017841	2.27549	0.980455	0.936716	0.81315	0.655439	0.505547	0.379465	0.072926	264396461	3.01128	3.05436	3.09538	3.14051	3.18235	3.44819	4.40156	5.309
	3	FF	99.71	99.06	33100198	33100198	32570042	1	0.983983	31715194	0.973754	3194294830	2334273153	613621037	246400640	2351571322	0.922862	0.077138	0.791844	46.6997	47.2289	0.698232	0.703406	45.8645	0.018731	2.14677	0.980287	0.942025	0.826136	0.667711	0.511918	0.378703	0.061608	471190967	2.93774	2.95649	2.9794	3.00648	3.02772	3.15269	4.09691	4.68323
		FFPE	99.71	98.14	31103620	31103620	30377230	1	0.976646	29557373	0.973011	2970161211	2268692513	447596017	253872681	2284626103	0.914526	0.085474	0.835218	45.3877	45.8949	0.722176	0.727248	47.9397	0.018939	2.29475	0.979621	0.932851	0.798488	0.631312	0.478195	0.353217	0.064579	290575780	3.02036	3.05551	3.09455	3.1375	3.17733	3.41161	5.03264	6.12302
	4	FF	99.7	98.98	29907806	29907806	29442114	1	0.984429	28648991	0.973062	2885271525	2102641501	572976823	209653201	2118173179	0.927337	0.072663	0.785853	42.0657	42.4951	0.69608	0.701222	45.7381	0.01749	2.23658	0.980889	0.929042	0.782557	0.605468	0.44501	0.316622	0.043264	441289081	3.0712	3.0994	3.12384	3.15017	3.17498	3.32841	4.60444	3.58726
		FFPE	99.71	97.75	30211232	30211232	28878221	1	0.955877	28060802	0.971694	2814733762	2132867048	424718638	257148076	2148446821	0.908642	0.091358	0.833938	42.6704	43.1275	0.698995	0.704101	47.5583	0.018163	2.26987	0.979765	0.923843	0.773298	0.597042	0.441059	0.318623	0.053586	144666038	3.0461	3.12556	3.20879	3.29582	3.3957	4.04042	3.90534	7.43281
	5	FF	99.7	99	34514098	34514098	33721605	1	0.977039	32751468	0.971231	3297163021	2391698280	619861674	285603067	2409898351	0.913379	0.086621	0.794173	47.8486	48.392	0.686102	0.691323	45.5266	0.018597	2.19964	0.980462	0.939846	0.820303	0.663836	0.512805	0.38496	0.074153	332864092	3.0409	3.07339	3.10587	3.14485	3.17863	3.38133	4.15859	4.58686
		FFPE	99.7	95.35	29420846	29420846	27988115	1	0.951302	27171419	0.97082	2719332104	2024008835	443612436	251710833	2038372512	0.907437	0.092563	0.820227	40.4926	40.9578	0.681139	0.685973	46.7143	0.019456	2.27543	0.978643	0.917479	0.754588	0.570683	0.413123	0.29179	0.043203	127358478	3.12231	3.21596	3.31879	3.43079	3.55529	4.41021	4.80299	4.40678
Roche NimbleGen v3	1	FF	99.89	99.27	52198958	52198958	50274596	1	0.963134	43772129	0.870661	4400463384	2863568459	1049568823	487326102	2773113027	0.889256	0.110744	0.731783	44.6103	44.8728	0.543156	0.525998	31.8034	0.028097	1.95099	0.959026	0.915937	0.82345	0.669629	0.489575	0.328584	0.040031	294043282	3.1481	3.20428	3.26515	3.32367	3.38688	3.76893	0.028943	10.6626
		FFPE	99.84	97.57	38579710	38579710	34201747	1	0.886522	29952097	0.875748	2998332583	2018063402	638368258	341900923	1948229793	0.88597	0.11403	0.75969	31.4385	31.5458	0.51791	0.499988	32.8942	0.029018	2.4266	0.954452	0.852962	0.63421	0.419898	0.260128	0.157947	0.019602	65202001	4.11971	4.63687	5.38214	6.64284	9.72283	-1	1.2076	11.8925
	2	FF	99.85	99.22	42160222	42160222	40608570	1	0.963196	35326358	0.869924	3551396559	2333122419	837721962	380552178	2258973888	0.892844	0.107156	0.735805	36.3467	36.5176	0.547915	0.530502	32.1072	0.026945	2.1481	0.957528	0.893089	0.738991	0.533289	0.345141	0.207777	0.022745	239872792	3.45311	3.53808	3.6306	3.72501	3.82698	4.48861	0.080669	10.6896
		FFPE	99.89	98.91	42695098	42695098	38318260	1	0.897486	33191387	0.866203	3333229296	2241257218	710981043	380991035	2158606906	0.885699	0.114301	0.759172	34.9156	34.9129	0.519747	0.500581	32.8618	0.027907	2.32753	0.953148	0.871841	0.695599	0.494392	0.323076	0.199323	0.022626	81304953	3.8753	4.21907	4.67362	5.29623	6.22442	-1	0.412943	14.8275
	3	FF	99.87	99.22	32842764	32842764	31754017	1	0.96685	27726276	0.873158	2787247250	1834242781	654335555	298668914	1774364589	0.892844	0.107156	0.737065	28.5749	28.7532	0.552963	0.534911	32.1622	0.029728	2.0538	0.952025	0.86418	0.638009	0.378279	0.195857	0.099171	0.010827	207996149	3.3089	3.39747	3.49342	3.59676	3.70836	4.45946	0.054977	11.1124
		FFPE	99.88	98.9	45841998	45841998	40360740	1	0.880432	35241446	0.873162	3538872443	2390907356	746621770	401343317	2307486199	0.88659	0.11341	0.762035	37.2469	37.3589	0.51639	0.498373	33.0189	0.028906	2.19758	0.956016	0.887784	0.72594	0.533514	0.361118	0.231281	0.028137	73836032	3.64024	3.97546	4.42243	5.04321	5.99674	-1	0.759229	12.3846
	4	FF	99.88	99.1	35674106	35674106	34645663	1	0.971171	30167701	0.87075	3032347367	1971794347	750676796	309876224	1913179907	0.89781	0.10219	0.724266	30.7177	30.9055	0.547252	0.530984	31.7795	0.026392	2.06037	0.95751	0.881057	0.677448	0.427383	0.235748	0.125202	0.013197	263495061	3.33584	3.40298	3.47971	3.55644	3.64084	4.16261	0.053399	9.01563
		FFPE	99.87	98.34	33471576	33471576	29081102	1	0.86883	25094600	0.862918	2515876129	1699784200	513345353	302746576	1636349869	0.879666	0.120334	0.768046	26.4802	26.4822	0.502801	0.484037	33.0194	0.028353	2.40747	0.949317	0.815124	0.56032	0.335077	0.182918	0.09689	0.008662	48019553	4.24835	5.09035	6.7057	15.1855	-1	-1	0.486206	14.7695
	5	FF	99.89	98.7	32397972	32397972	31591172	1	0.975097	27420276	0.867973	2756301380	1763693674	694978609	297629097	1712950534	0.892019	0.107981	0.717336	27.4758	27.7455	0.538994	0.523487	31.2724	0.02922	2.13427	0.953807	0.85456	0.60461	0.34736	0.180642	0.093837	0.010665	275736169	3.50648	3.57595	3.65699	3.74092	3.82949	4.38519	0.001261	10.6913
		FFPE	99.87	98.75	35721062	35721062	31726494	1	0.888173	27681687	0.87251	2779230092	1860365740	603739688	315124664	1787502009	0.886614	0.113386	0.754986	28.9818	28.9807	0.515647	0.495451	32.7143	0.030586	2.41506	0.946764	0.821469	0.58689	0.374692	0.224092	0.13099	0.01505	61766009	4.17474	4.74472	5.60452	7.18887	12.908	-1	0.59275	16.4493

## Sheet: Table S2
Table S2
Kit	Patient ID	SNVs						INDELs
		Common	Common (%)	FF only	FF only (%)	FFPE only	FFPE only (%)	Common	Common (%)	FF only	FF only (%)	FFPE only	FFPE only (%)
Agilent SureSelect XT v5	1	40195	93.9597	1046	2.44512	1538	3.59522	3729.5	78.7396	556	11.7386	451	9.5218
	2	38931	93.3843	786	1.88539	1972	4.73026	3668	79.2738	504	10.8926	455	9.83359
	3	40488	94.1122	1032	2.39883	1501	3.48899	3759	79.7581	518	10.9909	436	9.25101
	4	39927	93.1068	1549	3.61215	1407	3.28102	3720.5	77.5508	622	12.9651	455	9.48411
	5	39261	93.8181	1092	2.60944	1495	3.57245	3680	78.8853	556	11.9185	429	9.19614
	Mean	39760.4	93.6762	1101	2.59019	1582	3.73359	3711.4	78.8415	551.2	11.7011	445.2	9.45733
Roche NimbleGen v3	1	53256	91.2543	2705	4.63502	2399	4.11069	7649	77.9397	1088	11.0862	1077	10.9741
	2	51749	90.2903	2379	4.15082	3186	5.55885	7571	77.4448	1042	10.6588	1163	11.8965
	3	53864	91.196	2432	4.11757	2768	4.68644	7612	77.1773	980	9.93612	1271	12.8865
	4	52383	88.591	4048	6.84605	2698	4.5629	7463	74.9297	1294	12.992	1203	12.0783
	5	51473	89.526	3210	5.58309	2812	4.89086	7386	75.8784	1107	11.3725	1241	12.7491
	Mean	52545	90.1715	2954	5.06651	2772	4.76195	7536.2	76.674	1102.2	11.2091	1191	12.1169

## Sheet: Table S3
Table S3a
Kit	Patient ID	1	5	10	15	20	30	40	50
Agilent SureSelect XT v5	1	0.972617	0.980795	0.983924	0.985681	0.986467	0.985702	0.983497	0.982127
	2	0.96881	0.975784	0.978418	0.979547	0.981038	0.981751	0.980791	0.978353
	3	0.976104	0.983124	0.985844	0.987035	0.986389	0.984602	0.982685	0.981461
	4	0.959897	0.969441	0.975461	0.980224	0.982736	0.983991	0.984782	0.984014
	5	0.969652	0.978363	0.982615	0.985373	0.986853	0.986883	0.986879	0.986456
	Mean	0.969416	0.977501	0.981252	0.983572	0.984697	0.984586	0.983727	0.982482
	SD	0.00604173	0.00527075	0.00423235	0.00343124	0.00263998	0.00193088	0.00228073	0.00301483
Roche NimbleGen v3	1	0.956949	0.969032	0.970357	0.968945	0.964091	0.950441	0.935146	0.919656
	2	0.947872	0.959245	0.960579	0.959621	0.957315	0.945834	0.933876	0.921004
	3	0.958178	0.970373	0.971886	0.970458	0.966066	0.954431	0.941388	0.92892
	4	0.933202	0.949991	0.956903	0.959394	0.957315	0.946002	0.93176	0.914772
	5	0.945443	0.960487	0.96497	0.966846	0.965572	0.953925	0.940647	0.928415
	Mean	0.948329	0.961826	0.964939	0.965053	0.962072	0.950127	0.936563	0.922553
	SD	0.0101078	0.00826891	0.00634829	0.00522273	0.00440274	0.00413803	0.00425019	0.00604644
Table S3b
Kit	Patient ID	1	5	10	15	20	30	40	50
Agilent SureSelect XT v5	1	0.0509884	0.0357933	0.0300013	0.0268917	0.0255725	0.0271819	0.0313867	0.0336679
	2	0.0594659	0.0462158	0.0411936	0.0390643	0.036352	0.0351015	0.036759	0.0412698
	3	0.0441456	0.0312415	0.0262768	0.0242034	0.0254131	0.0288286	0.03236	0.0349665
	4	0.0742408	0.0568625	0.0458952	0.037124	0.0325191	0.030189	0.0288869	0.0304183
	5	0.0575983	0.0411753	0.0331927	0.0280875	0.0254267	0.0256206	0.0257636	0.0267134
	Mean	0.0572878	0.0422577	0.0353119	0.0310742	0.0290567	0.0293843	0.0310312	0.0334072
	SD	0.0112321	0.00991569	0.00807662	0.00659665	0.00509416	0.00362832	0.00409406	0.00543278
Roche NimbleGen v3	1	0.080576	0.0579055	0.0551841	0.0577478	0.0671351	0.0913895	0.117568	0.143718
	2	0.0992851	0.077659	0.0750835	0.0767737	0.0812321	0.102553	0.122597	0.14325
	3	0.0771128	0.0544022	0.0515618	0.0542342	0.0624621	0.082696	0.105443	0.124191
	4	0.123227	0.0924287	0.0801064	0.0756146	0.0798727	0.100903	0.124206	0.153148
	5	0.103282	0.0745114	0.0661247	0.0628135	0.0657757	0.0866991	0.109892	0.130689
	Mean	0.0966966	0.0713814	0.0656121	0.0654368	0.0712955	0.0928481	0.115941	0.138999
	SD	0.0186904	0.0155088	0.0123107	0.0102909	0.00863294	0.00869007	0.0080941	0.0114986

## Sheet: Table S4
Table S4a
		Agilent SureSelect v5								Roche NimbleGen v3
	Patient ID	1	5	10	15	20	30	40	50	1	5	10	15	20	30	40	50
A->G	1	0.978587	0.986177	0.988085	0.990179	0.99189	0.992282	0.991521	0.991304	0.964062	0.974473	0.976151	0.973822	0.96837	0.954972	0.938078	0.921522
	2	0.971836	0.979314	0.982014	0.981994	0.984124	0.985116	0.983985	0.983399	0.951752	0.963087	0.964226	0.9636	0.962831	0.955347	0.941637	0.928656
	3	0.980901	0.987434	0.990558	0.990588	0.990164	0.987596	0.987282	0.987352	0.968758	0.97745	0.978369	0.975941	0.971051	0.958349	0.940925	0.921522
	4	0.96355	0.971	0.976281	0.98063	0.983952	0.985667	0.983985	0.981818	0.937528	0.954975	0.96284	0.965969	0.963367	0.950844	0.932384	0.916766
	5	0.973028	0.982504	0.985836	0.986632	0.987403	0.988699	0.991521	0.991304	0.951461	0.966064	0.969957	0.97083	0.971944	0.962477	0.953025	0.941736
G->A	1	0.97097	0.97708	0.97977	0.980191	0.980971	0.9804	0.981083	0.978552	0.960545	0.970848	0.972612	0.972627	0.967134	0.954494	0.939842	0.929661
	2	0.972367	0.979393	0.98325	0.984582	0.985728	0.984243	0.982061	0.979088	0.952294	0.963359	0.963916	0.962537	0.958883	0.950562	0.937731	0.921186
	3	0.980584	0.986542	0.989885	0.991218	0.99012	0.988663	0.988584	0.985523	0.963054	0.974271	0.975556	0.974122	0.97016	0.960393	0.951451	0.942373
	4	0.96097	0.969861	0.976291	0.981265	0.98463	0.984627	0.985975	0.986059	0.934777	0.949559	0.958028	0.96151	0.958746	0.948876	0.938259	0.920339
	5	0.970996	0.979253	0.983735	0.986534	0.988168	0.987125	0.988258	0.988204	0.9472	0.960578	0.964601	0.967676	0.966172	0.955618	0.943008	0.935593
C->T	1	0.97571	0.98254	0.985135	0.986947	0.987019	0.986015	0.982796	0.980412	0.956683	0.967545	0.968993	0.967612	0.962595	0.948784	0.930757	0.916096
	2	0.971898	0.977345	0.978694	0.980817	0.982366	0.983142	0.981232	0.976289	0.948415	0.957617	0.957584	0.956817	0.954889	0.937911	0.926463	0.916952
	3	0.982285	0.987302	0.988934	0.990211	0.990203	0.988506	0.984673	0.981443	0.961652	0.972509	0.972912	0.97067	0.964836	0.948498	0.937198	0.918664
	4	0.962914	0.970779	0.976133	0.980322	0.982243	0.984674	0.983735	0.980412	0.9332	0.948454	0.954434	0.956435	0.954609	0.941059	0.933977	0.918664
	5	0.973808	0.980087	0.984722	0.98675	0.987754	0.989655	0.988114	0.984536	0.945765	0.958763	0.964443	0.967612	0.966377	0.95422	0.940419	0.92637
T->C	1	0.979658	0.987054	0.989308	0.991044	0.991228	0.992244	0.989524	0.990714	0.965652	0.975557	0.976688	0.97505	0.970073	0.955928	0.936709	0.913043
	2	0.972754	0.978232	0.980399	0.981821	0.982119	0.983151	0.984286	0.985714	0.952902	0.961114	0.963167	0.961702	0.958577	0.946568	0.931962	0.918012
	3	0.980828	0.988301	0.989865	0.990242	0.98971	0.989569	0.986469	0.987857	0.963236	0.974891	0.975662	0.976048	0.97208	0.959048	0.943829	0.925466
	4	0.963149	0.972286	0.978728	0.982355	0.983974	0.985825	0.986469	0.987857	0.941773	0.957559	0.962514	0.964446	0.964416	0.956318	0.939873	0.919255
	5	0.973061	0.982163	0.984854	0.988504	0.989372	0.989569	0.987342	0.987857	0.952988	0.966743	0.969601	0.971183	0.969343	0.958268	0.942247	0.920497
p-value	A>G; G>A	0.594959	0.49201	0.575633	0.672751	0.497466	0.17133	0.313465	0.236199	0.685116	0.571411	0.469134	0.517292	0.30172	0.414241	0.845382	0.549369
	A>G; C>T	0.954314	0.688196	0.606283	0.731773	0.496159	0.424892	0.120566	0.0265109	0.470018	0.314587	0.189699	0.140188	0.0599382	0.0187897	0.111183	0.194513
	A>G; T>C	0.945218	0.940301	0.98256	0.788172	0.926847	0.924728	0.667726	0.660834	0.933461	0.994708	0.860322	0.92723	0.846996	0.70256	0.581614	0.194938
	G>A; C>T	0.640414	0.765107	0.967267	0.929434	0.997763	0.475342	0.590845	0.259453	0.739049	0.65983	0.504175	0.354789	0.324595	0.0572886	0.0454674	0.0519123
	G>A; T>C	0.557528	0.446418	0.540593	0.485987	0.58258	0.189235	0.384473	0.0652112	0.588338	0.556417	0.569214	0.617061	0.446907	0.692678	0.36876	0.0532151
	C>T; T>C	0.901673	0.633273	0.572497	0.534007	0.581134	0.426891	0.0943849	0.00137437	0.37014	0.29388	0.23489	0.194404	0.11081	0.0383049	0.148046	0.973002
Table S4b
		Agilent SureSelect v5								Roche NimbleGen v3
	Patient ID	1	5	10	15	20	30	40	50	1	5	10	15	20	30	40	50
A->G	1	0.0355835	0.0229277	0.019839	0.0164459	0.0137226	0.0133017	0.0148026	0.0151724	0.0596983	0.0426723	0.0402747	0.0447857	0.0546128	0.0777202	0.106098	0.134146
	2	0.0474074	0.0348477	0.0303663	0.030492	0.027035	0.0255319	0.0273532	0.0285326	0.0818745	0.0632169	0.0618903	0.0637276	0.0657604	0.0804598	0.104725	0.12605
	3	0.0315178	0.0207933	0.0157451	0.0157786	0.0166229	0.0213472	0.0219334	0.0221607	0.0519467	0.0377617	0.0367116	0.0414786	0.0504516	0.0727869	0.10375	0.130178
	4	0.0596284	0.047521	0.0389802	0.0320904	0.0266323	0.0239521	0.026835	0.0302632	0.102949	0.0749969	0.0629305	0.0580975	0.0627871	0.0855091	0.116564	0.142276
	5	0.0452602	0.0295077	0.0240183	0.0228066	0.0216232	0.01974	0.0148883	0.0157368	0.0814607	0.057409	0.0515382	0.0509582	0.0495424	0.0656168	0.0806846	0.0985915
G->A	1	0.0555123	0.0414435	0.033664	0.0312624	0.0288746	0.0315263	0.0354381	0.0403727	0.0799963	0.0586589	0.0542373	0.05336	0.0640922	0.0854881	0.11276	0.130298
	2	0.0609508	0.0481803	0.0424592	0.0411514	0.0395337	0.040396	0.0385382	0.042508	0.0993942	0.0759003	0.0737476	0.0752345	0.0811398	0.0954965	0.117647	0.144186
	3	0.0393567	0.027296	0.0204817	0.0178359	0.0199213	0.0225105	0.0228609	0.028632	0.0741856	0.0509426	0.0479839	0.0498919	0.0571053	0.0727179	0.0901077	0.106583
	4	0.0788685	0.0614373	0.0483658	0.0383693	0.0316822	0.0311405	0.0286094	0.0281385	0.129187	0.0994831	0.0828714	0.0752374	0.0806018	0.0995079	0.118063	0.151369
	5	0.0603541	0.0433128	0.0341662	0.0285242	0.0253595	0.027269	0.0250696	0.025	0.108757	0.0803532	0.0710653	0.0645763	0.0677873	0.0867179	0.11134	0.125206
C->T	1	0.0498434	0.0357935	0.0304878	0.026764	0.0269446	0.0293173	0.0355068	0.0400421	0.0883962	0.065666	0.0620709	0.0643875	0.0743318	0.100336	0.133127	0.15935
	2	0.0589216	0.0474679	0.0442842	0.0399177	0.0368947	0.0351017	0.0381922	0.0481172	0.106448	0.0870296	0.0864603	0.0871745	0.0909348	0.122254	0.142708	0.15798
	3	0.0366758	0.0263473	0.0230597	0.0204715	0.0204656	0.0237812	0.030837	0.0376569	0.0778269	0.0551	0.0537724	0.0579464	0.0694906	0.0985222	0.117706	0.144158
	4	0.0749029	0.0591414	0.0485714	0.0399438	0.0361867	0.031068	0.0327869	0.0390947	0.13297	0.102151	0.0899793	0.0863309	0.0900751	0.114064	0.12337	0.152
	5	0.0549221	0.0418689	0.0322244	0.0280159	0.0259471	0.0221948	0.0253841	0.0328947	0.112431	0.0843279	0.07253	0.0658892	0.069025	0.0921128	0.115505	0.13961
T->C	1	0.0334637	0.0213203	0.017531	0.0148559	0.0145617	0.0128717	0.0175182	0.0154762	0.0573657	0.0409429	0.0393701	0.0425351	0.0518659	0.0753836	0.100629	0.138889
	2	0.0457565	0.0365598	0.032928	0.0307414	0.0301565	0.0284424	0.0265683	0.0241255	0.0800696	0.0663801	0.0634232	0.0666811	0.0734153	0.0954039	0.115591	0.138655
	3	0.0314166	0.0191854	0.0166423	0.0161219	0.0169633	0.0175202	0.0230655	0.0212235	0.0609342	0.0418209	0.0408963	0.0410169	0.0487727	0.0704225	0.0947931	0.120968
	4	0.0600631	0.0453689	0.0349241	0.0292294	0.0265734	0.023608	0.0225783	0.0201661	0.0963254	0.0708545	0.063377	0.0608454	0.0618655	0.0768703	0.0988296	0.134021
	5	0.0447303	0.029741	0.0251665	0.0191622	0.0177815	0.0178735	0.0222222	0.021519	0.0790385	0.0561671	0.0519688	0.0501738	0.0548303	0.0744089	0.101248	0.138829
p-value	A>G; G>A	0.0955242	0.10792	0.146316	0.176386	0.095733	0.0271726	0.0590621	0.0561524	0.129542	0.140155	0.10599	0.115781	0.0460053	0.0789624	0.358177	0.636927
	A>G; C>T	0.196515	0.170239	0.148616	0.183153	0.0833409	0.0458174	0.0117778	0.00257546	0.0662645	0.0585493	0.0346216	0.0227503	0.00547638	0.0020472	0.0145821	0.0193433
	A>G; T>C	0.913887	0.922519	0.951241	0.761079	0.984599	0.841014	0.702674	0.600955	0.94356	0.998163	0.883019	0.947592	0.788381	0.716473	0.983528	0.355309
	G>A; C>T	0.667353	0.783874	0.988139	0.944239	0.963715	0.564143	0.528974	0.163311	0.710993	0.639868	0.481868	0.311406	0.238918	0.0415616	0.051704	0.0594509
	G>A; T>C	0.0861842	0.0949195	0.123858	0.112874	0.115281	0.0302346	0.0490405	0.0116074	0.0900207	0.128155	0.125837	0.157665	0.0992299	0.174384	0.248209	0.755995
	C>T; T>C	0.176116	0.149999	0.125774	0.1154	0.101922	0.0513086	0.00465035	0.000152509	0.0419458	0.0513905	0.040457	0.0337825	0.0137761	0.00498633	0.00437417	0.0132988

## Sheet: Table S5
Table S5
Patient ID	Tumor type	Kit Specific Target Region (SNVs)						42 Mb common Target Region (SNVs)						Kit Specific Target Region (INDELs)						42 Mb common Target Region (INDELs)
		Common	Roche only	Agilent only	Common (%)	Roche only (%)	Agilent only (%)	Common	Roche only	Agilent only	Common (%)	Roche only (%)	Agilent only (%)	Common	Roche only	Agilent only	Common (%)	Roche only (%)	Agilent only (%)	Common	Roche only	Agilent only	Common (%)	Roche only (%)	Agilent only (%)
1	FF	31740	24221	9501	48.4861	37.0001	14.5138	31740	1429	784	93.4822	4.20876	2.30907	2571.5	6161	1716	24.6112	58.9654	16.4234	2572	870	169	71.2268	24.093	4.68014
	FFPE	31886	23769	9847	48.6794	36.2874	15.0331	31886	1276	1127	92.9919	3.72131	3.28677	2506.5	6220	1676	24.0952	59.7933	16.1115	2507	936	166	69.4652	25.9352	4.59961
2	FF	30276	23852	9441	47.627	37.5214	14.8516	30276	1638	1059	91.8206	4.9677	3.21172	2412	6203	1766	23.2348	59.7534	17.0118	2412	862	208	69.2705	24.7559	5.97358
	FFPE	31296	23639	9607	48.4894	36.6258	14.8849	31296	1105	1033	93.6053	3.30502	3.08967	2416.5	6310	1706	23.1632	60.4841	16.3527	2417	939	168	68.5868	26.6459	4.76731
3	FF	31737	24559	9783	48.0289	37.1661	14.805	31737	1650	1105	92.0126	4.78372	3.20364	2496.5	6089	1784	24.0754	58.7203	17.2043	2497	834	233	70.0617	23.4007	6.5376
	FFPE	32359	24273	9630	48.8349	36.6319	14.5332	32359	1246	951	93.6422	3.60574	2.75205	2519	6369	1674	23.8496	60.3011	15.8493	2519	952	179	69.0137	26.0822	4.90411
4	FF	31342	25089	10134	47.0848	37.691	15.2242	31342	2085	1291	90.2759	6.00553	3.71853	2500.5	6251	1843	23.6019	59.0023	17.3958	2501	907	283	67.7594	24.5733	7.6673
	FFPE	31439	23642	9895	48.3856	36.3857	15.2287	31439	1227	1194	92.85	3.62374	3.52628	2432	6237	1745	23.3532	59.8905	16.7563	2432	974	227	66.9419	26.8098	6.24828
5	FF	30705	23978	9648	47.7297	37.2729	14.9974	30705	1578	1141	91.8651	4.72116	3.41371	2493.5	5994	1746	24.3661	58.5723	17.0616	2494	839	231	69.9776	23.541	6.48148
	FFPE	30776	23509	9980	47.8892	36.5813	15.5294	30776	1338	1445	91.7071	3.98701	4.30585	2397.5	6232	1711	23.1855	60.2679	16.5466	2398	996	218	66.3898	27.5748	6.03544
Mean (FF)		31160	24339.8	9701.4	47.7913	37.3303	14.8784	31160	1676	1076	91.8913	4.93737	3.17134	2494.8	6139.6	1771	23.9779	59.0027	17.0194	2495.2	862.4	224.8	69.6592	24.0728	6.26802
Mean (FFPE)		31551.2	23766.4	9791.8	48.4557	36.5024	15.0419	31551.2	1238.4	1150	92.9593	3.64856	3.39213	2454.3	6273.6	1702.4	23.5293	60.1474	16.3233	2454.6	959.4	191.6	68.0795	26.6096	5.31095
Mean (all)		31355.6	24053.1	9746.6	48.1235	36.9164	14.9601	31355.6	1457.2	1113	92.4253	4.29297	3.28173	2474.55	6206.6	1736.7	23.7	59.5751	16.6713	2474.9	910.9	208.2	68.8694	25.3412	5.78948

## Sheet: Table S6
Table S6a
Sample ID	1	5	10	15	20	30	40	50
1-FF	0.983449	0.989898	0.990351	0.989443	0.98753	0.980639	0.965897	0.953652
2-FF	0.968063	0.974939	0.976317	0.975448	0.977119	0.970958	0.962596	0.95927
3-FF	0.979483	0.988006	0.988865	0.988992	0.987244	0.981827	0.965897	0.95927
4-FF	0.950509	0.960195	0.966863	0.97135	0.974774	0.971637	0.957646	0.949438
5-FF	0.971537	0.980634	0.9837	0.984894	0.984899	0.97945	0.968097	0.970506
Mean	0.970608	0.978734	0.981219	0.982025	0.982313	0.976902	0.964027	0.958427
SD	0.0127962	0.0119615	0.00972284	0.00820075	0.00595889	0.00519048	0.00407197	0.00792033
1-FFPE	0.973625	0.983373	0.986334	0.987719	0.985975	0.982264	0.97632	0.969086
2-FFPE	0.977866	0.987525	0.988957	0.988763	0.986547	0.982264	0.97336	0.967742
3-FFPE	0.980827	0.98808	0.989785	0.990729	0.989275	0.986149	0.97928	0.978495
4-FFPE	0.973981	0.984812	0.987549	0.989244	0.987816	0.983277	0.973853	0.962366
5-FFPE	0.964604	0.977084	0.980978	0.982783	0.982612	0.980743	0.971386	0.958333
Mean	0.974181	0.984175	0.986721	0.987848	0.986445	0.982939	0.97484	0.967204
SD	0.00611998	0.00441029	0.0034715	0.00303138	0.00249057	0.00200948	0.00304133	0.00763903
Table S6b
Sample ID	1	5	10	15	20	30	40	50
1-FF	0.0307386	0.0188803	0.018009	0.0197121	0.023328	0.0357367	0.0609636	0.0776471
2-FF	0.060641	0.0478585	0.0453591	0.0468367	0.0435066	0.0545107	0.0667976	0.0705596
3-FF	0.0376505	0.0221096	0.0206684	0.0206165	0.0241029	0.0336478	0.061569	0.0697115
4-FF	0.0899336	0.0729007	0.0612364	0.0531333	0.0469099	0.0514321	0.0743243	0.0847059
5-FF	0.0536228	0.0366394	0.0309593	0.0288404	0.0290877	0.0389694	0.0571992	0.0496454
Mean	0.0545173	0.0396777	0.0352464	0.0338278	0.033387	0.0428593	0.0641707	0.0704539
SD	0.0231437	0.0219151	0.0180677	0.0153346	0.0110808	0.00948634	0.00662669	0.0131189
1-FFPE	0.048775	0.0308684	0.0254303	0.0230804	0.0265689	0.0332173	0.0438757	0.0541176
2-FFPE	0.0417526	0.0236426	0.0209666	0.0212717	0.0253619	0.0332594	0.0490909	0.0555556
3-FFPE	0.0351685	0.0219705	0.018989	0.017375	0.0201502	0.0258675	0.0382862	0.0374707
4-FFPE	0.0486039	0.0285273	0.0234774	0.0202861	0.0230133	0.0312106	0.0464505	0.0636364
5-FFPE	0.0666535	0.0432875	0.0360563	0.0327982	0.033309	0.037025	0.0535055	0.0719258
Mean	0.0481907	0.0296593	0.0249839	0.0229623	0.0256807	0.032116	0.0462418	0.0565412
SD	0.0117517	0.00842303	0.00665478	0.00587361	0.00491892	0.00407682	0.00569676	0.0128214
