# Supplementary material for: Performance comparison of two commercial human whole-exome capture systems on formalin-fixed paraffin-embedded lung adenocarcinoma samples
Source: BMC Cancer. 2016 Aug 30;16(1):692. doi: 10.1186/s12885-016-2720-4 (PMC5004269; doi:10.1186/s12885-016-2720-4)
Supplement: Additional file 3: Table S7 and Table S8. — Table S7. Mean coverage achieved by Agilent SureSelect and Roche NimbleGen libraries within 90 PCR-capture amplicons. Mean coverage ± SD within 90 regions amplified by AmpliSeq Colon and Lung Cancer Panel v.1 (Thermo Fisher Scientific) from ‘FF’, ‘FFPE’ and ‘FF plus FFPE’ samples achieved by Agilent SureSelect and Roche NimbleGen libraries respectively. In each column, the mean coverage values are reported for each amplicon, and the heat map was created using two-color scale (lowest value is represented by dark blue and highest value by dark red). Table S8. Variant calling comparison between the two WES systems (Agilent SureSelect and Roche NimbleGen) and the AmpliSeq Colon and Lung Cancer Panel. List of FFPE and matched FF samples genetic variants called by VC v.4.2 plugin on Ion PGMTM data and GATK pipeline in both exome capture systems. All variants are annotated with gene ID, locus, reference sequence, variant allele according to the hg19 Reference Genome. The red bars show the variant allele frequency (%) detected by VC on Ion pipeline and GATK on both Agilent SureSelect and Roche NimbleGen WES (0* means variant not called but found by IGV visual inspection of BAM files). All variants are annotated for COSMIC or dbSNP (rs number) together with the codons involved and the amino acid change (AA). The 'Effect' column reports if the variant is in a coding region, discerning between nonsynonymous, synonymous and non-sense, or in an intron, downstream the gene or in a splicing region. The last four columns of the table reports the Minor Allele Frequency (MAF) reported in the 1000 Genomes Project, the prediction effect on the protein based on SIFT and Polyphen algorithms and the conservation score namely GERP. For SIFT prediction, the higher the number, the lower is the effect, whereas for Polyphen prediction is the opposite. Thus, a higher score for GERP indicates a higher conservation of the gene across 34 mammalian species. Abbreviation: - not available data. (XLSX [file 12885_2016_2720_MOESM3_ESM.xlsx]

## Sheet: Table S7
Table S7
Amplicon_number	Amplicon_ID	Chr	Amplicon_Start	Amplicon_Stop	FF mean coverage Agilent SureSelect XT v5	SD FF mean coverage Agilent SureSelect XT v5	FFPE mean coverage Agilent SureSelect XT v5	SD FFPE mean coverage Agilent SureSelect XT v5	FF mean coverage Roche NimbleGen v3	SD FF mean coverage Roche NimbleGen v3	FFPE mean coverage Roche NimbleGen v3	SD FFPE mean coverage Roche NimbleGen v3	All samples mean coverage Agilent SureSelect XT v5	SD All samples mean coverage Agilent SureSelect XT v5	All samples mean coverage Roche NimbleGen v3	SD All samples mean coverage Roche NimbleGen v3
1	AKT1_1	chr14	105246425	105246603	33.6236	7.94518	31.6236	6.36178	28.7202	6.86522	27.6753	11.0016	32.6236	6.86693	28.1977	8.66277
2	ALK_1	chr2	29443586	29443751	49.2158	10.1146	39.5527	8.44989	29.72	8.51811	22.4133	6.455	44.3842	10.1558	26.0667	8.09918
3	ALK_0	chr2	29445187	29445342	53.8323	6.13337	44.9987	7.71591	15.4361	8.2367	12.2981	5.09394	49.4155	8.05324	13.8671	6.66487
4	BRAF_2	chr7	140453078	140453249	24.0562	3.85449	26.3485	5.94005	56.1918	13.9812	74.4738	20.2514	25.2023	4.87286	65.3328	19.0262
5	BRAF_1	chr7	140481367	140481542	79.56	3.62798	89.5463	11.4969	33.5886	9.69818	42.6194	4.65874	84.5532	9.6072	38.104	8.6083
6	CTNNB1_1	chr3	41265999	41266169	18.3965	1.81933	19.8353	3.48487	39.3659	9.35912	41.8965	9.7903	19.1159	2.7283	40.6312	9.12738
7	DDR2_2	chr1	162724483	162724656	30.6289	10.9494	23.8023	6.27203	19.1676	3.51886	20.6578	5.21526	27.2156	9.14946	19.9127	4.26715
8	DDR2_3	chr1	162729577	162729732	31.5277	7.6367	34.0942	4.5127	29.2684	9.14754	29.5136	9.10605	32.811	6.06631	29.391	8.60581
9	DDR2_4	chr1	162740096	162740270	100.805	30.9428	110.358	13.5698	44.1058	13.3521	47.4586	10.4709	105.581	23.0808	45.7822	11.4493
10	DDR2_5	chr1	162741765	162741938	12.1954	5.79632	9.38265	4.08276	22.252	6.94528	20.1653	2.00356	10.789	4.9536	21.2087	4.9429
11	DDR2_6	chr1	162743194	162743368	48.2782	5.85886	65.0035	9.10837	58.0494	14.0688	63.9023	11.8017	56.6408	11.3944	60.9759	12.6248
12	DDR2_1	chr1	162724267	162724442	8.52684	2.07436	7.37486	1.37634	15.2331	2.93378	16.3486	4.24494	7.95085	1.76719	15.7909	3.48993
13	DDR2_7	chr1	162745424	162745595	65.9988	22.5751	58.2503	10.663	24.4468	4.5054	24.4935	3.91772	62.1246	17.1381	24.4702	3.98043
14	DDR2_8	chr1	162748315	162748474	93.8113	23.4722	91.4253	6.75024	64.6415	9.5885	63.2377	10.9213	92.6183	16.3309	63.9396	9.71701
15	EGFR_2A	chr7	55227923	55228080	35.7924	9.27627	37.8548	4.73741	52.6701	7.5907	68.9185	18.3771	36.8236	7.02854	60.7943	15.7811
16	EGFR_4	chr7	55241616	55241752	35.6132	9.85828	34.4897	12.788	33.3735	6.28564	31.6838	5.87899	35.0515	10.7808	32.5287	5.80637
17	EGFR_5	chr7	55242389	55242560	64.4269	4.09866	66.2398	13.2579	33.0339	8.42215	38.8596	5.1123	65.3333	9.30055	35.9468	7.25045
18	EGFR_6	chr7	55248956	55249123	29.8251	5.7339	32.915	13.8968	27.6742	8.66988	23.2012	8.16199	31.3701	10.1536	25.4377	8.2809
19	EGFR_8	chr7	55259485	55259654	19.9858	6.3499	17.329	3.9324	34.4177	9.93614	27.9041	5.95799	18.6574	5.17243	31.1609	8.45226
20	ERBB2_1	chr17	37880188	37880363	11.6217	2.5614	7.64686	1.74532	24.7874	6.76925	18.2606	3.81715	9.63429	2.94253	21.524	6.2189
21	ERBB2_2	chr17	37880934	37881083	35.9396	7.84721	23.0698	8.17541	28.2846	5.69903	19.6712	4.74704	29.5047	10.153	23.9779	6.71259
22	ERBB2_3	chr17	37881303	37881476	53.6127	13.1039	41.1977	6.66529	40.2393	9.67494	26.8208	2.45721	47.4052	11.7846	33.5301	9.71086
23	ERBB4_8	chr2	212288879	212289013	73.4582	5.55014	90.2283	15.6897	53.2582	16.3812	65.094	6.45148	81.8433	14.1852	59.1761	13.2919
24	ERBB4_7	chr2	212530030	212530203	96.8475	8.66813	115.837	21.5799	64.1295	20.0342	69.5376	3.70069	106.342	18.4536	66.8335	13.8779
25	ERBB4_6	chr2	212576773	212576935	65.6469	8.11898	73.516	12.7792	37.0864	11.56	51.9803	11.3311	69.5815	10.9124	44.5333	13.3445
26	ERBB4_5	chr2	212578266	212578440	43.5402	3.88421	59.2586	9.38709	52.7069	16.406	60.2115	16.652	51.3994	10.7004	56.4592	16.0782
27	ERBB4_4	chr2	212587106	212587262	78.2333	15.0119	76.9615	6.98371	37.8731	13.6592	42.2257	10.2124	77.5974	11.0582	40.0494	11.599
28	ERBB4_3	chr2	212589739	212589887	15.5243	2.68777	15.5122	3.74476	39.4527	13.9023	42.7784	8.7515	15.5182	3.07299	41.1155	11.091
29	ERBB4_2	chr2	212652695	212652833	50.2696	6.82772	54.9696	9.57617	24.958	9.34051	37.3087	4.41001	52.6196	8.22265	31.1333	9.47583
30	ERBB4_1	chr2	212812049	212812196	10.2163	2.32011	8.26803	0.737876	20.6068	9.51781	24.8381	6.34906	9.24217	1.92062	22.7224	7.94674
31	FBXW7_5	chr4	153245386	153245519	21.3399	3.15311	20.982	8.23866	24.4632	11.0224	27.0451	9.26771	21.1609	5.88398	25.7541	9.69651
32	FBXW7_4	chr4	153247254	153247390	82.7588	5.24999	99.6015	13.4056	35.3279	6.34098	33.275	6.04194	91.1801	13.0736	34.3015	5.93847
33	FBXW7_3	chr4	153249333	153249504	58.779	4.36072	74.3474	5.87799	40.0538	10.5982	53.2023	7.47805	66.5632	9.5464	46.6281	11.0814
34	FBXW7_2	chr4	153250828	153250953	38.1472	8.98142	49.9488	5.54772	35.6144	14.4364	47.3664	4.95841	44.048	9.39247	41.4904	11.9129
35	FBXW7_1	chr4	153258875	153259050	33.1543	8.66786	33.9806	4.03356	34.0103	11.3037	39.6846	7.22515	33.5674	6.38847	36.8474	9.43044
36	FGFR1_2	chr8	38282116	38282275	32.5862	3.99251	21.3271	9.59379	21.2101	9.02438	12.2767	4.85297	26.9566	9.12167	16.7434	8.29642
37	FGFR1_1	chr8	38285828	38285995	8.01676	3.51445	9.18563	1.33836	36.4371	9.20764	29.3796	8.68482	8.60119	2.58168	32.9084	9.22164
38	FGFR2_4	chr10	123257931	123258073	74.5324	13.5319	74.1479	19.1449	29.3944	12.7682	25.269	6.28032	74.3402	15.6309	27.3317	9.73211
39	FGFR2_3	chr10	123274699	123274857	31.3772	3.80628	28.7013	6.77215	22.1937	6.56582	21.9848	6.25257	30.0392	5.36761	22.0892	6.04545
40	FGFR2_2	chr10	123279395	123279566	18.0292	2.11631	16.2737	5.09236	40.8854	14.5977	29.0889	7.20338	17.1515	3.79105	34.9871	12.507
41	FGFR2_1	chr10	123279582	123279735	12.1255	4.5028	9.09803	2.06845	26.0628	8.33611	21.468	4.1223	10.6118	3.66861	23.7654	6.65597
42	FGFR3_1	chr4	1803535	1803671	55.625	8.50388	67.8427	17.556	14.4559	5.4794	14.4059	7.7078	61.7338	14.5117	14.4309	6.30469
43	FGFR3_2	chr4	1806065	1806205	33.6686	4.62397	27.4243	10.5506	24.5072	4.16632	24.7371	10.1567	30.5464	8.35508	24.6221	7.31965
44	FGFR3_3	chr4	1807814	1807949	49.4741	6.43969	52.2637	16.1875	24.8237	10.1491	25.3896	9.38185	50.8689	11.707	25.1067	9.2189
45	FGFR3_4	chr4	1808292	1808418	14.0857	5.84047	10.9206	7.66905	21.5159	12.6068	19.8286	8.73256	12.5032	6.63949	20.6722	10.2625
46	FGFR3_5	chr4	1808862	1809027	36.6339	11.7342	51.6024	15.5366	2.61576	2.04529	2.38545	1.7212	44.1182	15.1894	2.50061	1.78623
47	KRAS_3	chr12	25378518	25378685	28.1102	4.379	24.5904	6.63835	37.8072	10.9141	48.3174	4.66557	26.3503	5.61689	43.0623	9.65918
48	KRAS_2	chr12	25380238	25380393	28.1381	12.6721	32.3561	9.76546	40.609	11.7909	48.0607	6.05271	30.2471	10.8948	44.3348	9.66931
49	KRAS_1	chr12	25398160	25398331	29.5216	11.6253	27.6854	9.66757	38.2854	11.2455	36.8643	5.35232	28.6035	10.1263	37.5748	8.33657
50	MAP2K1_1	chr15	66727392	66727550	27.6405	7.28141	26.0253	8.16116	34.5785	8.4867	28.862	8.95373	26.8329	7.34103	31.7203	8.75892
51	MET_1	chr7	116339593	116339724	71.0076	5.0808	63.4428	11.3225	6.84886	1.62894	5.98778	1.84541	67.2252	9.18406	6.41832	1.7026
52	MET_2	chr7	116340132	116340297	135.125	9.43082	154.119	18.1723	36.2048	10.0552	41.6109	12.5473	144.622	16.9267	38.9079	11.0917
53	MET_4	chr7	116411855	116412026	52.8983	3.79623	75.3287	14.3616	31.1473	10.3344	26.9684	8.58483	64.1135	15.4217	29.0579	9.22347
54	MET_5	chr7	116417405	116417569	65.1683	11.3869	93.7719	15.8054	55.5939	14.2843	80.1622	5.61851	79.4701	19.8978	67.8781	16.504
55	MET_6	chr7	116423386	116423519	68.4526	13.6722	92.3293	20.9008	60.4692	12.8432	67.597	10.604	80.391	20.8709	64.0331	11.7217
56	NOTCH1_2	chr9	139397744	139397900	11.1756	1.21035	13.141	6.51277	10.7051	2.80011	11.9756	9.46041	12.1583	4.53605	11.3404	6.6114
57	NOTCH1_1	chr9	139399318	139399466	29.2581	5.37625	39.496	10.1061	21.873	8.20022	20.1716	11.5497	34.377	9.3463	21.0223	9.48564
58	NRAS_2	chr1	115256483	115256608	59.2848	8.32458	48.9776	5.6574	41.3504	8.51592	40.9408	13.9291	54.1312	8.63336	41.1456	10.8862
59	NRAS_1	chr1	115258665	115258798	39.6767	8.96464	40.6541	8.88602	56.3594	11.2797	58.6466	13.1306	40.1654	8.43072	57.503	11.603
60	PIK3CA_7	chr3	178935995	178936130	40.0978	7.48966	61.723	6.17827	82.9851	20.6983	106.397	27.5157	50.9104	13.1072	94.6912	26.0607
61	PIK3CA_8	chr3	178938760	178938946	79.858	10.8509	101.496	12.4072	94.6848	23.7244	119.373	12.5728	90.6769	15.8366	107.029	22.1296
62	PIK3CA_10	chr3	178951969	178952125	117.951	11.3741	134.305	29.8686	22.9757	6.95929	28.6205	8.25839	126.128	22.9846	25.7981	7.79025
63	PIK3CA_11	chr3	178952114	178952261	62.8871	10.3979	82.9932	18.046	17.1605	7.54239	20.317	2.80918	72.9401	17.4666	18.7388	5.61768
64	PTEN_1	chr10	89624184	89624322	21.2072	2.29795	26.4333	4.01211	45.9971	11.5184	61.5043	16.1706	23.8203	4.13374	53.7507	15.5558
65	PTEN_2	chr10	89685231	89685402	15.4035	3.79434	15.186	4.87483	25.6351	7.74172	41.7521	8.78369	15.2947	4.1199	33.6936	11.5361
66	PTEN_4	chr10	89711783	89711958	4.70171	1.50438	5.52	1.88326	26.8926	10.7375	33.2137	8.89428	5.11086	1.66377	30.0531	9.87424
67	PTEN_5	chr10	89717476	89717640	32.1585	6.53507	32.4658	8.65788	41.9537	15.6444	49.4073	12.081	32.3122	7.23341	45.6805	13.7505
68	PTEN_6	chr10	89717637	89717811	44.5954	4.78659	44.1793	10.1998	67.3862	21.977	74.6632	10.0465	44.3873	7.51461	71.0247	16.5599
69	PTEN_7	chr10	89720663	89720774	66.7387	13.3786	88.7999	24.7795	58.8054	14.7905	98.2792	17.7173	77.7693	22.0827	78.5423	25.8759
70	PTEN_8	chr10	89720760	89720927	50.2683	7.00193	57.5868	16.5511	50.0934	15.8576	73.3689	11.8656	53.9275	12.5864	61.7311	18.0228
71	SMAD4_1	chr18	48575078	48575241	25.5117	7.59659	26.1276	7.19681	39.6896	8.37338	44.8307	6.6142	25.8196	6.98377	42.2601	7.61229
72	SMAD4_3	chr18	48581165	48581326	46.9739	7.68936	49.2919	10.0266	35.4435	8.82394	40.6634	11.5143	48.1329	8.5119	38.0534	10.0547
73	SMAD4_4	chr18	48584528	48584700	41.8232	10.0346	40.5791	5.19996	38.2628	11.3191	33.6407	5.19445	41.2012	7.56308	35.9518	8.65272
74	SMAD4_5	chr18	48586227	48586387	32.165	11.6416	38.3663	3.83714	30.5437	6.3169	37.6075	0.63865	35.2656	8.80114	34.0756	5.63704
75	SMAD4_6	chr18	48591792	48591953	41.077	13.8621	41.9925	10.0775	32.7515	8.65246	35.2372	7.09957	41.5348	11.4356	33.9944	7.57571
76	SMAD4_7	chr18	48593365	48593545	29.53	6.7712	31.5978	9.08367	38.0878	14.758	39.15	6.83745	30.5639	7.63135	38.6189	10.8578
77	SMAD4_8	chr18	48603006	48603141	18.0682	3.10804	16.643	4.0942	34.0044	10.3078	37.6859	6.42548	17.3556	3.5082	35.8452	8.32689
78	SMAD4_9	chr18	48604637	48604797	47.6225	7.32577	43.678	11.2326	27.6575	5.61896	32.8387	5.30929	45.6503	9.1788	30.2481	5.83243
79	STK11_1	chr19	1206958	1207122	49.3305	14.728	53.2549	14.0067	28.3134	8.21426	27.1403	8.8736	51.2927	13.7069	27.7268	8.08496
80	STK11_3	chr19	1220464	1220620	43.5872	10.1418	38.5667	8.21797	27.7397	2.59315	25.8859	5.6998	41.0769	9.09567	26.8128	4.28745
81	STK11_4	chr19	1221216	1221353	76.7066	13.152	55.2453	18.8956	38.0949	5.09261	29.8	14.7204	65.9759	19.0658	33.9474	11.267
82	STK11_5	chr19	1222993	1223166	42.5087	9.77718	38.4994	11.279	38.3202	13.1997	37.4451	18.9985	40.5041	10.1731	37.8827	15.4295
83	TP53_8	chr17	7573905	7574053	18.9378	3.18794	17.9027	1.98166	15.7676	5.44255	8.80677	3.40384	18.4203	2.56122	12.2872	5.63681
84	TP53_7	chr17	7576996	7577178	40.8055	10.3785	34.222	7.98036	14.7637	3.92482	12.4857	4.98116	37.5137	9.3924	13.6247	4.39492
85	TP53_6	chr17	7577489	7577636	16.6395	5.97874	14.9156	4.82903	21.6925	4.57308	19.0177	4.53965	15.7775	5.20351	20.3551	4.52122
86	TP53_5	chr17	7578160	7578320	35.0113	9.57889	33.29	5.85648	30.5562	10.3702	29.275	4.80884	34.1506	7.53968	29.9156	7.6505
87	TP53_4	chr17	7578335	7578503	27.4369	7.26322	34.7214	5.59601	13.4274	3.45008	12.3619	3.41262	31.0792	7.21833	12.8946	3.28354
88	TP53_3	chr17	7578499	7578625	12.3206	5.14246	12.9556	1.79745	7.73334	2.15714	4.72698	3.34164	12.6381	3.64708	6.23016	3.08895
89	TP53_2	chr17	7579330	7579506	4.02727	2.10457	3.45114	0.592432	23.5977	9.41646	22.3466	5.65937	3.7392	1.48887	22.9722	7.3538
90	TP53_1	chr17	7579830	7579983	18.6222	8.48191	14.9948	2.6128	8.00262	3.86972	7.20523	3.23471	16.8085	6.21802	7.60393	3.38858

## Sheet: Table S8
Table S8a	Exon
Patient ID	Tumor Type	Gene ID	Locus	RefSeq	Ref	Variant	Frequency VC (%)	Coverage VC	Frequency Roche NimbleGen v3 (%)	Coverage Roche NimbleGen v3	Frequency Agilent SureSelect XT v5 (%)	Coverage Agilent SureSelect XT v5	Type	Allele Name	Coding DNA	Protein	Effect	MAF	SIFT	Polyphen	GERP
1	FF	ERBB4	chr2:212288962	NM_005235.2	T	A	4.2	6939	0.0*	78	0.0*	81	SNP	Novel	c.2784T>A	p.Glu928Asp	NON_SYNONYMOUS_CODING	-	0.2400	0.0110	5010
	FFPE	ERBB4	chr2:212288962	NM_005235.2	T	A	15.6	10125	19.7	76	22.4	67	SNP	Novel	c.2784T>A	p.Glu928Asp	NON_SYNONYMOUS_CODING	-	0.2400	0.0110	5010
	FF	FGFR3	chr4:1807894	NM_001163213.1	G	A	100	3444	100	28	100	59	SNP	rs7688609	c.1959G>A	p.(=)	SYNONYMOUS_CODING	0.0439	-	-	0.1270
	FFPE	FGFR3	chr4:1807894	NM_001163213.1	G	A	100	853	100	25	100	60	SNP	rs7688609	c.1959G>A	p.(=)	SYNONYMOUS_CODING	0.0439	-	-	0.1270
	FF	EGFR	chr7: 55242466-55242480	NM_005228.3	GAATTAAGAGAAGCA	-	7.8	8411	0.0*	50	0.0*	74	DEL	COSM6225	c.2236_2250del	p.Glu746_Ala750del	CODON_DELETION	-	-	-	5670
	FFPE	EGFR	chr7: 55242466-55242480	NM_005228.3	GAATTAAGAGAAGCA	-	45.8	2511	30.2	46	0.0*	48	DEL	COSM6225	c.2236_2250del	p.Glu746_Ala750del	CODON_DELETION	-	-	-	5670
	FF	EGFR	chr7:55249063	NM_005228.3	G	A	50.1	6657	48.8	43	50	36	SNP	rs1050171	c.2361G>A	p.(=)	SYNONYMOUS_CODING	0.4327	-	-	4860
	FFPE	EGFR	chr7:55249063	NM_005228.3	G	A	38.7	2791	45	20	34	50	SNP	rs1050171	c.2361G>A	p.(=)	SYNONYMOUS_CODING	0.4327	-	-	4860
	FF	TP53	chr17:7579472	NM_000546.5	G	C	98.3	4680	100	24	100	4	SNP	rs1042522	c.215C>G	p.Pro72Arg	NON_SYNONYMOUS_CODING	0.4571	0.5500	0.1890	1870
	FFPE	TP53	chr17:7579472	NM_000546.5	G	C	96.7	1041	100	8	100	5	SNP	rs1042522	c.215C>G	p.Pro72Arg	NON_SYNONYMOUS_CODING	0.4571	0.5500	0.1890	1870
2	FF	FGFR3	chr4:1807894	NM_001163213.1	G	A	100	1614	100	36	100	62	SNP	rs7688609	c.1959G>A	p.(=)	SYNONYMOUS_CODING	0.0439	-	-	0.1270
	FFPE	FGFR3	chr4:1807894	NM_001163213.1	G	A	100	542	100	18	100	60	SNP	rs7688609	c.1959G>A	p.(=)	SYNONYMOUS_CODING	0.0439	-	-	0.1270
	FF	EGFR	chr7:55249063	NM_005228.3	G	A	52	3478	48	25	57.5	40	SNP	rs1050171	c.2361G>A	p.(=)	SYNONYMOUS_CODING	0.4327	-	-	4860
	FFPE	EGFR	chr7:55249063	NM_005228.3	G	A	54.5	975	51.9	27	56.3	48	SNP	rs1050171	c.2361G>A	p.(=)	SYNONYMOUS_CODING	0.4327	-	-	4860
	FF	KRAS	chr12:25398284	NM_033360.3	C	T	38.6	3951	31.4	51	27.7	47	SNP	COSM521	c.35G>A	p.Gly12Asp	NON_SYNONYMOUS_CODING	-	0.0000	0.2020	5680
	FFPE	KRAS	chr12:25398284	NM_033360.3	C	T	26.3	2690	34.7	49	23.3	30	SNP	COSM521	c.35G>A	p.Gly12Asp	NON_SYNONYMOUS_CODING	-	0.0000	0.2020	5680
	FF	TP53	chr17:7579472	NM_000546.5	G	C	50.5	163	60	10	100	2	SNP	rs1042522	c.215C>G	p.Pro72Arg	NON_SYNONYMOUS_CODING	0.4571	0.5500	0.1890	1870
	FFPE	TP53	chr17:7579472	NM_000546.5	G	C	51.1	238	70	10	16.7	6	SNP	rs1042522	c.215C>G	p.Pro72Arg	NON_SYNONYMOUS_CODING	0.4571	0.5500	0.1890	1870
	FF	SMAD4	chr18:48591918	NM_005359.5	C	A	62.1	2633	42.9	21	64.5	31	SNP	rs80338963 COSM14151	c.1081C>A	p.Arg361Ser	NON_SYNONYMOUS_CODING	-	0.0500	1.0000	5860
	FFPE	SMAD4	chr18:48591918	NM_005359.5	C	A	30.4	1966	32.6	43	0.0*	32	SNP	rs80338963 COSM14151	c.1081C>A	p.Arg361Ser	NON_SYNONYMOUS_CODING	-	0.0500	1.0000	5860
3	FF	FGFR3	chr4:1807894	NM_001163213.1	G	A	100	6770	100	14	100	46	SNP	rs7688609	c.1959G>A	p.(=)	SYNONYMOUS_CODING	0.0439	-	-	0.1270
	FFPE	FGFR3	chr4:1807894	NM_001163213.1	G	A	100	1527	100	33	100	81	SNP	rs7688609	c.1959G>A	p.(=)	SYNONYMOUS_CODING	0.0439	-	-	0.1270
	FF	EGFR	chr7:55249063	NM_005228.3	G	A	48.2	6759	43.8	16	26.7	30	SNP	rs1050171	c.2361G>A	p.(=)	SYNONYMOUS_CODING	0.4327	-	-	4860
	FFPE	EGFR	chr7:55249063	NM_005228.3	G	A	58	5715	54.3	35	50	32	SNP	rs1050171	c.2361G>A	p.(=)	SYNONYMOUS_CODING	0.4327	-	-	4860
	FF	KRAS	chr12:25398285	NM_033360.3	C	A	50.5	22274	52.2	46	48.6	70	SNP	COSM516	c.34G>T	p.Gly12Cys	NON_SYNONYMOUS_CODING	-	0.0400	0.9750	5680
	FFPE	KRAS	chr12:25398285	NM_033360.3	C	A	24.5	6118	37	46	28.6	49	SNP	COSM516	c.34G>T	p.Gly12Cys	NON_SYNONYMOUS_CODING	-	0.0400	0.9750	5680
	FF	TP53	chr17:7579472	NM_000546.5	G	C	98.2	5117	100	18	100	10	SNP	rs1042522	c.215C>G	p.Pro72Arg	NON_SYNONYMOUS_CODING	0.4571	0.5500	0.1890	1870
	FFPE	TP53	chr17:7579472	NM_000546.5	G	C	94.4	1336	100	18	100	9	SNP	rs1042522	c.215C>G	p.Pro72Arg	NON_SYNONYMOUS_CODING	0.4571	0.5500	0.1890	1870
	FFPE	STK11	chr19:1207069	NM_000455.4	G	C	12	4288	0.0*	42	0.0*	89	SNP	Novel	c.157G>C	p.Asp53His	NON_SYNONYMOUS_CODING	-	0.0100	1.0000	3900
4	FF	FGFR3	chr4:1807894	NM_001163213.1	G	A	100	1110	100	20	100	44	SNP	rs7688609	c.1959G>A	p.(=)	SYNONYMOUS_CODING	0.0439	-	-	0.1270
	FFPE	FGFR3	chr4:1807894	NM_001163213.1	G	A	100	1728	100	13	100	32	SNP	rs7688609	c.1959G>A	p.(=)	SYNONYMOUS_CODING	0.0439	-	-	0.1270
	FF	MET	chr7:116339672	NM_001127500.1	C	T	57.5	4034	50	6	47	66	SNP	rs35775721 COSM1579024	c.534C>T	p.(=)	SYNONYMOUS_CODING	0.0885	-	-	-2580
	FFPE	MET	chr7:116339672	NM_001127500.1	C	T	46.8	19327	0	2	40	45	SNP	rs35775721 COSM1579024	c.534C>T	p.(=)	SYNONYMOUS_CODING	0.0885	-	-	-2580
	FF	MET	chr7:116340262	NM_001127500.1	A	G	51.6	2311	53.3	30	59.7	181	SNP	COSM710	c.1124A>G	p.Asn375Ser	NON_SYNONYMOUS_CODING	-	0.5000	0.0260	4910
	FFPE	MET	chr7:116340262	NM_001127500.1	A	G	43.6	6624	36.4	22	37.6	170	SNP	COSM710	c.1124A>G	p.Asn375Ser	NON_SYNONYMOUS_CODING	-	0.5000	0.0260	4910
	FF	KRAS	chr12:25398285	NM_033360.3	C	A	42	4838	43.2	44	33.3	42	SNP	COSM516	c.34G>T	p.Gly12Cys	NON_SYNONYMOUS_CODING	-	0.0400	0.9750	5680
	FFPE	KRAS	chr12:25398285	NM_033360.3	C	A	41.7	11874	55.2	29	35.2	54	SNP	COSM516	c.34G>T	p.Gly12Cys	NON_SYNONYMOUS_CODING	-	0.0400	0.9750	5680
	FF	TP53	chr17:7579472	NM_000546.5	G	C	98.4	963	100	9	100	9	SNP	rs1042522	c.215C>G	p.Pro72Arg	NON_SYNONYMOUS_CODING	0.4571	0.5500	0.1890	1870
	FFPE	TP53	chr17:7579472	NM_000546.5	G	C	97	1794	100	9	100	5	SNP	rs1042522	c.215C>G	p.Pro72Arg	NON_SYNONYMOUS_CODING	0.4571	0.5500	0.1890	1870
	FFPE	TP53	chr17:7578454	NM_000546.5	G	T	16.6	3802	0	9	0.0*	27	SNP	COSM11496	c.476C>A	p.Ala159Asp	NON_SYNONYMOUS_CODING	-	0.0000	0.9770	2420
5	FF	FGFR3	chr4:1807894	NM_001163213.1	G	A	100	848	100	12	98.1	52	SNP	rs7688609	c.1959G>A	p.(=)	SYNONYMOUS_CODING	0.0439	-	-	0.1270
	FFPE	FGFR3	chr4:1807894	NM_001163213.1	G	A	100	788	100	15	100	41	SNP	rs7688609	c.1959G>A	p.(=)	SYNONYMOUS_CODING	0.0439	-	-	0.1270
	FF	EGFR	chr7:55249063	NM_005228.3	G	A	100	4104	100	29	100	48	SNP	rs1050171	c.2361G>A	p.(=)	SYNONYMOUS_CODING	0.4571	-	-	4860
	FFPE	EGFR	chr7:55249063	NM_005228.3	G	A	100	2754	100	15	100	65	SNP	rs1050171	c.2361G>A	p.(=)	SYNONYMOUS_CODING	0.4571	-	-	4860
	FF	EGFR	chr7:55259515	NM_005228.3	T	G	45.3	3640	44.1	34	56.4	39	SNP	COSM6224	c.2573T>G	p.Leu858Arg	NON_SYNONYMOUS_CODING	-	0.0000	1.0000	5710
	FFPE	EGFR	chr7:55259515	NM_005228.3	T	G	40.2	3366	38.2	34	39.5	38	SNP	COSM6224	c.2573T>G	p.Leu858Arg	NON_SYNONYMOUS_CODING	-	0.0000	1.0000	5710
	FF	TP53	chr17:7578550	NM_000546.5	G	A	47.1	1608	40	10	31.6	19	SNP	COSM40942	c.380C>T	p.Ser127Phe	NON_SYNONYMOUS_CODING	-	0.0000	1.0000	4510
	FFPE	TP53	chr17:7578550	NM_000546.5	G	A	45	2922	0	3	61.5	13	SNP	COSM40942	c.380C>T	p.Ser127Phe	NON_SYNONYMOUS_CODING	-	0.0000	1.0000	4510
	FF	TP53	chr17:7579472	NM_000546.5	G	C	95.8	951	100	14	100	6	SNP	rs1042522	c.215C>G	p.Pro72Arg	NON_SYNONYMOUS_CODING	0.4571	0.5500	0.1890	1870
	FFPE	TP53	chr17:7579472	NM_000546.5	G	C	96.1	903	100	14	100	7	SNP	rs1042522	c.215C>G	p.Pro72Arg	NON_SYNONYMOUS_CODING	0.4571	0.5500	0.1890	1870
Table S8b	No-Exon
ID Patient	Tumor Type	Gene ID	Locus	RefSeq	Ref	Variant	Frequency VC (%)	Coverage VC	Frequency Roche NimbleGen v3 (%)	Coverage Roche NimbleGen v3	Frequency Agilent SureSelect XT v5 (%)	Coverage Agilent SureSelect XT v5	Type	Allele Name	Coding DNA	Protein	Effect	MAF	SIFT	Polyphen	GERP
1	FF	EGFR	chr7:55228053	NM_005228.3	A	T	49.5	6657	44.8	58	0.0*	5	SNP	rs1558544	c.1498+22A>T	-	DOWNSTREAM	0.2266	-	-	0.1200
	FFPE	EGFR	chr7:55228053	NM_005228.3	A	T	60.8	2791	66.7	63	0.0*	9	SNP	rs1558544	c.1498+22A>T	-	DOWNSTREAM	0.2266	-	-	0.1200
2	FF	ERBB4	chr2:212812097	NM_005235.2	T	C	57.3	2099	0.0*	9	0	0	SNP	rs839541	c.421+58A>G	-	INTRON	0.3550	-	-	-4080
	FFPE	ERBB4	chr2:212812097	NM_005235.2	T	C	50.9	1925	0.0*	16	0	0	SNP	rs839541	c.421+58A>G	-	INTRON	0.3550	-	-	-4080
	FF	EGFR	chr7:55228053	NM_005228.3	A	T	48.2	1328	57.8	45	0.0*	8	SNP	rs1558544	c.1498+22A>T	-	DOWNSTREAM	0.2266	-	-	0.1200
	FFPE	EGFR	chr7:55228053	NM_005228.3	A	T	50.9	1587	50.8	59	0.0*	11	SNP	rs1558544	c.1498+22A>T	-	DOWNSTREAM	0.2266	-	-	0.1200
3	FF	EGFR	chr7:55228053	NM_005228.3	A	T	100	6759	100	33	0.0*	7	SNP	rs1558544	c.1498+22A>T	-	DOWNSTREAM	0.2266	-	-	0.1200
	FFPE	EGFR	chr7:55228053	NM_005228.3	A	T	100	5715	100	80	0.0*	6	SNP	rs1558544	c.1498+22A>T	-	DOWNSTREAM	0.2266	-	-	0.1200
4	FF	EGFR	chr7:55228053	NM_005228.3	A	T	42.7	2369	43.4	53	0	6	SNP	rs1558544	c.1498+22A>T	-	DOWNSTREAM	0.2266	-	-	0.1200
	FFPE	EGFR	chr7:55228053	NM_005228.3	A	T	59.9	7000	52.2	46	0	9	SNP	rs1558544	c.1498+22A>T	-	DOWNSTREAM	0.2266	-	-	0.1200
5	FF	ERBB4	chr2:212812097	NM_005235.2	T	C	100	1749	0.0*	13	0	0	SNP	rs839541	c.421+58A>G	-	INTRON	0.3550	-	-	-4080
	FFPE	ERBB4	chr2:212812097	NM_005235.2	T	C	100	6099	0.0*	9	0	0	SNP	rs839541	c.421+58A>G	-	INTRON	0.3550	-	-	-4080
	FF	EGFR	chr7:55228053	NM_005228.3	A	T	100	1980	100	39	0.0*	13	SNP	rs1558544	c.1498+22A>T	-	DOWNSTREAM	0.2266	-	-	0.1200
	FFPE	EGFR	chr7:55228053	NM_005228.3	A	T	100	7037	100	45	0.0*	4	SNP	rs1558544	c.1498+22A>T	-	DOWNSTREAM	0.2266	-	-	0.1200
