# Supplementary material for: Performance comparison of two commercial human whole-exome capture systems on formalin-fixed paraffin-embedded lung adenocarcinoma samples
Source: BMC Cancer. 2016 Aug 30;16(1):692. doi: 10.1186/s12885-016-2720-4 (PMC5004269; doi:10.1186/s12885-016-2720-4)
Supplement: Additional file 4: Table S9. — Coverage distribution across all the coding exons of the 623 cancer related genes in each library. For each gene, the table reports the number of coding RefSeq exons downloaded from UCSC, their presence within 21 commercial re-sequencing cancer panels and further four cancer genes databases. The coverage distribution across all coding exons was performed using the GATK DiagnoseTarget tool. For each WES capture platform we reported: the number of ‘critical’ exons (average depth of coverage < 10× for at least 20 % of the length of the interval and with insufficient median depth across all FF and FFPE libraries), the number of exon regions missed by the kit target design file, and the % of passed exons (average depth of coverage ≥ 10× for at least 20 % of the length of the interval). (XLSX 120 kb) [file 12885_2016_2720_MOESM4_ESM.xlsx]

## Sheet: Table S9
Gene_name	Total Exons1	Clear Seq Cancer	Clear Seq Comprehensive Cancer	Human Breast Cancer Panel	Human Cancer Predisposition Panel	Human Clinically Relevant Tumor Panel	Human Colorectal Cancer Panel	Human Comprehensive Cancer Panel	Human Gastric Cancer Panel	Human Liver Cancer Panel	Human Lung Cancer Panel	Human Ovarian Cancer Panel	Human Prostate Cancer Panel	Human Tumor Actionable Mutations Panel	Ion AmpliSeq™ Cancer Hotspot Panel v2	Ion AmpliSeq™ Cancer Panel Primer Pool	Ion AmpliSeq™ Colon and Lung Research Panel v2	Ion AmpliSeq™ Comprehensive Cancer Panel	Somatic 1 MASTR v2	Somatic 2 MASTR Plus	TruSeq Amplicon Cancer Panel	TruSight™ Tumor Panel	Number of cancer panels reporting gene	Cancer Drivers Database 2014	Gene-Drug Knowledge Database v.9.0	EXACT cat A	EXACT cat B	TARGET v.3	Number of databases reporting gene	LOW MEDIAN DEPTH2	NONE3	PASSED4	% passed exons5	LOW MEDIAN DEPTH2	NONE3	PASSED4	% passed exons5
		Agilent Technologies		Qiagen											Life Technologies				Multiplicom		Illumina Inc			Rubio-Perez et al. 2015 [42]	Dienstmann et al. 2015 [43]	Beltran et al. 2015 [44]		Van Allen et al. 2014 [23]		Agilent SureSelect XT v5				Roche NimbleGen v3
ABCB1	27		1																				1						0			27	100			27	100
ABCC2	32		1																				1						0			32	100			32	100
ABL1	12	1	1					1							1	1		1			1		7	1		1		1	3			12	100			12	100
ABL2	14		1															1					2	1		1			2			14	100	1		13	92.8571
ACVR1B	10			1			1																2	1					1	1		9	90	1		9	90
ACVR2A	11																	1					1	1					1			11	100			11	100
ADAMTS20	39																	1					1						0			39	100			39	100
ADGRA2	19																	1					1						0	2		17	89.4737	5		14	73.6842
ADGRB3	30								1		1							1					3						0	1		29	96.6667			30	100
ADGRL3	23																	1					1						0			23	100			23	100
AFF1	21																	1					1				1		1			21	100			21	100
AFF3	23																	1					1				1		1	1		22	95.6522	2		21	91.3043
AIP	6				1																		1						0			6	100	1		5	83.3333
AKAP9	50												1					1					2	1			1		2	1		49	98			50	100
AKT1	13	1	1	1	1	1	1	1			1	1			1	1	1	1			1	1	15	1	1	1		1	4			13	100	1		12	92.3077
AKT2	13		1					1										1					3		1	1		1	3			13	100			13	100
AKT3	14		1															1					2	1	1	1		1	4			14	100			14	100
ALB	14									1													1						0			14	100			14	100
ALK	29	1	1		1	1		1			1				1	1	1	1			1	1	12	1	1	1		1	4	1		28	96.5517	3		26	89.6552
AMER1	1							1										1					2	1			1		2			1	100			1	100
AMPH	21									1													1						0	2		19	90.4762			21	100
ANTXR1	20				1																		1						0			20	100			20	100
ANTXR2	17				1																		1						0			17	100			17	100
APC	16		1		1		1	1	1	1	1		1		1	1		1			1	1	13	1	1		1	1	4	1		15	93.75			16	100
AR	9	1				1		1					1					1					5		1	1		1	3	1		8	88.8889			9	100
ARID1A	20							1		1		1						1					4	1			1		2			20	100	1		19	95
ARID2	21							1		1								1					3	1			1		2			21	100			21	100
ARNT	22																	1					1				1		1	2		20	90.9091			22	100
ASCC1	12				1																		1						0	1		11	91.6667		1	11	91.6667
ASXL1	13		1					1										1					3	1			1	1	3	1		12	92.3077	1		12	92.3077
ATF1	6																	1					1	1			1		2			6	100			6	100
ATM	62	1	1	1	1		1	1		1	1				1	1		1			1		12	1	1		1	1	4	1		61	98.3871			62	100
ATP4A	22								1														1						0	1		21	95.4545	4		18	81.8182
ATP6V0D2	8						1																1						0			8	100			8	100
ATR	47				1													1					2	1	1			1	3			47	100			47	100
ATRX	35		1					1										1					3	1			1		2	2		33	94.2857	1		34	97.1429
AURKA	8																	1					1	1	1	1		1	4			8	100			8	100
AURKB	8																	1					1						0			8	100	1		7	87.5
AURKC	8																	1					1						0	1		7	87.5			8	100
AXIN1	10									1													1	1			1		2			10	100	1		9	90
AXIN2	10				1																		1	1					1			10	100	1		9	90
AXL	20																	1					1						0			20	100	1		19	95
BAP1	17			1	1			1			1							1					5	1	1		1	1	4			17	100	4		13	76.4706
BARD1	11				1																		1						0			11	100			11	100
BAX	6						1																1						0	1		5	83.3333	1		5	83.3333
BAZ2B	35									1													1	1					1			35	100			35	100
BCL10	3																	1					1				1		1			3	100			3	100
BCL11A	5																	1					1	1			1		2	1		4	80			5	100
BCL11B	4																	1					1				1		1			4	100	2		2	50
BCL2	2																	1					1		1	1		1	3			2	100			2	100
BCL2L1	2																	1					1						0			2	100			2	100
BCL2L2	2																	1					1						0			2	100			2	100
BCL3	9																	1					1				1		1	2		7	77.7778	2		7	77.7778
BCL6	8							1										1					2				1		1	1		7	87.5			8	100
BCL9	7																	1					1				1		1			7	100			7	100
BCOR	14							1															1	1			1		2	1		13	92.8571	2		12	85.7143
BCR	23																	1					1				1		1	4	4	15	65.2174	3		20	86.9565
BIRC2	8																	1					1						0			8	100			8	100
BIRC3	8																	1					1				1		1	1		7	87.5			8	100
BIRC5	5																	1					1						0	1		4	80	2		3	60
BLM	21				1													1					2	1			1		2			21	100			21	100
BLNK	17																	1					1						0	1		16	94.1176			17	100
BMPR1A	11				1													1					2				1		1	2		9	81.8182			11	100
BRAF	18	1	1			1	1	1		1	1	1		1	1	1	1	1	1		1	1	16	1	1	1		1	4	4		14	77.7778	1		17	94.4444
BRCA1	23		1	1	1			1				1											5	1	1	1		1	4		1	22	95.6522			23	100
BRCA2	26		1	1	1			1	1			1											6	1	1	1		1	4	1		25	96.1538			26	100
BRD3	11																	1					1				1	1	2			11	100	2		9	81.8182
BRIP1	19				1			1										1					3				1		1			19	100			19	100
BTK	19							1										1					2		1				1	1		18	94.7368	1		18	94.7368
BUB1B	23				1			1										1					3				1		1	1		22	95.6522	1		22	95.6522
CARD11	24							1										1					2				1		1	3		21	87.5	1		23	95.8333
CASC5	26																	1					1				1		1	6		20	76.9231		1	25	96.1538
CASP8	10						1																1	1					1			10	100			10	100
CBFB	6			1																			1	1			1		2	1		5	83.3333			6	100
CBL	16		1					1										1					3		1		1		2			16	100			16	100
CBLB	18							1															1				1		1			18	100			18	100
CBLC	10											1											1				1		1			10	100	3		7	70
CCDC178	22									1													1						0	3		19	86.3636		1	21	95.4545
CCND1	5																	1					1	1	1		1	1	4			5	100			5	100
CCND2	5																	1					1	1	1		1	1	4			5	100	1		4	80
CCNE1	11								1			1						1					3	1	1		1	1	4	1		10	90.9091			11	100
CD79A	5							1										1					2				1		1	1		4	80			5	100
CD79B	6							1										1					2			1			1			6	100			6	100
CD96	15				1																		1						0			15	100			15	100
CDA	4		1																				1						0	1		3	75			4	100
CDC27	19						1																1	1					1	3		16	84.2105			19	100
CDC73	17				1			1										1					3	1			1		2			17	100			17	100
CDH1	16		1	1	1			1	1						1	1		1			1	1	10	1			1	1	3	2		14	87.5	1		15	93.75
CDH11	12																	1					1				1		1			12	100			12	100
CDH2	17																	1					1						0	3		14	82.3529	1		16	94.1176
CDH20	11																	1					1						0	1		10	90.9091			11	100
CDH5	11																	1					1						0			11	100	1		10	90.9091
CDK12	14							1				1	1					1					4	1			1	1	3			14	100			14	100
CDK4	7				1			1										1					3	1	1	1		1	4			7	100	1		6	85.7143
CDK6	7																	1					1	1	1	1		1	4			7	100			7	100
CDK8	13																	1					1						0			13	100			13	100
CDKN1B	2				1								1										2	1	1			1	3			2	100			2	100
CDKN2A	5	1	1	1	1			1		1	1	1	1		1	1		1			1		13	1	1	1	1	1	5	2		3	60			5	100
CDKN2B	2		1															1					2	1	1			1	3			2	100	1		1	50
CDKN2C	2																	1					1		1		1		2			2	100			2	100
CEBPA	1		1															1					2	1		1		1	3			1	100	1			0
CHD7	37		1																				1						0			37	100			37	100
CHEK1	12				1													1					2						0			12	100			12	100
CHEK2	15				1			1										1					3	1			1		2	3	3	9	60	2	1	12	80
CHIC2	6		1																				1				1		1			6	100			6	100
CIC	21							1										1					2	1			1		2		1	20	95.2381	9	1	11	52.381
CKS1B	3																	1					1						0			3	100			3	100
CMPK1	6																	1					1						0	1		5	83.3333	1		5	83.3333
COL1A1	51																	1					1	1			1		2	4		47	92.1569	6		45	88.2353
CRBN	11																	1					1						0			11	100			11	100
CREB1	8																	1					1				1		1	1		7	87.5			8	100
CREBBP	31		1					1										1					3	1			1	1	3	4		27	87.0968			31	100
CRKL	3																	1					1		1	1		1	3			3	100			3	100
CRLF2	12		1					1															2		1		1		2	12			0	12			0
CRTC1	15																	1					1				1		1	1		14	93.3333	3		12	80
CSF1R	21	1	1					1							1	1		1			1		7		1				1	1		20	95.2381	6		15	71.4286
CSMD3	72									1		1						1					3						0			72	100			72	100
CTNNA1	18																	1					1						0	1		17	94.4444			18	100
CTNNB1	14	1	1			1	1	1	1	1		1			1	1	1	1			1	1	14	1	1		1	1	4			14	100			14	100
CUBN	67											1											1						0	3		64	95.5224	1		66	98.5075
CYLD	17				1			1										1					3	1			1		2	1		16	94.1176			17	100
CYP19A1	9		1																				1						0			9	100			9	100
CYP21A2	93				1																		1						0	21	0		0	21	0		0
CYP2A6	9		1																				1						0	1		8	88.8889			9	100
CYP2B6	9		1																				1						0	2		7	77.7778			9	100
CYP2C19	9		1															1					2						0			9	100			9	100
CYP2C9	9		1																				1						0			9	100			9	100
CYP2D6	9		1															1					2						0	2		7	77.7778			9	100
DAXX	40							1										1					2				1		1	8	0		0	8	0		0
DCC	29						1		1									1					3						0			29	100			29	100
DDB2	10				1			1										1					3				1		1	1		9	90			10	100
DDIT3	2																	1					1				1		1			2	100	1		1	50
DDR1	97		1																				1						0	18	0		0	18	0		0
DDR2	16		1			1		1									1	1					5		1			1	2			16	100			16	100
DDX3X	17		1																				1	1					1	2		15	88.2353			17	100
DEK	10																	1					1				1		1			10	100			10	100
DICER1	26				1			1										1					3	1			1		2	1		25	96.1538			26	100
DIS3L2	21				1																		1						0	1		20	95.2381			21	100
DKC1	15				1																		1						0	1		14	93.3333	1		14	93.3333
DMD	85						1																1						0	2		83	97.6471	2		83	97.6471
DNMT3A	24		1					1										1					3	1	1	1		1	4	1		23	95.8333	3		21	87.5
DPYD	24		1															1					2						0	1		23	95.8333			24	100
DSE	5									1													1						0			5	100			5	100
DST	102																	1					1						0	1		101	99.0196	1		101	99.0196
ECT2L	20							1															1				1		1			20	100			20	100
EGFR	30	1	1	1		1		1			1	1		1	1	1	1	1		1	1	1	15	1	1	1		1	4			30	100	1		29	96.6667
EHBP1	24				1																		1						0			24	100			24	100
ELMO1	21									1													1						0	1		20	95.2381			21	100
EML4	23																	1					1				1		1	2		21	91.3043			23	100
EP300	31			1			1	1										1					4	1			1		2	1		30	96.7742	1		30	96.7742
EP400	52																	1					1						0	4		48	92.3077	4		48	92.3077
EPCAM	9				1			1															2						0			9	100	1		8	88.8889
EPHA3	17																	1					1		1			1	2			17	100			17	100
EPHA5	18										1												1						0			18	100	1		17	94.4444
EPHA7	17																	1					1						0			17	100			17	100
EPHB1	16																	1					1						0	1		15	93.75			16	100
EPHB2	17				1																		1	1					1		1	16	94.1176		1	16	94.1176
EPHB4	17																	1					1						0			17	100	2		15	88.2353
EPHB6	16																	1					1						0	1		15	93.75	5		11	68.75
ERBB2	28	1	1	1		1	1	1	1	1	1	1			1	1	1	1		1	1	1	17	1	1	1		1	4	3		25	89.2857	3	1	24	85.7143
ERBB3	28		1	1				1										1					4	1	1	1		1	4			28	100	1		27	96.4286
ERBB4	28	1	1					1			1				1	1	1	1			1		9		1	1		1	3			28	100			28	100
ERCC1	9																	1					1		1				1	1		8	88.8889	1		8	88.8889
ERCC2	24				1													1					2	1	1		1	1	4	1		23	95.8333	7		17	70.8333
ERCC3	15				1													1					2				1		1	1		14	93.3333	1		14	93.3333
ERCC4	11				1													1					2				1		1			11	100			11	100
ERCC5	15				1			1										1					3				1		1			15	100			15	100
ERCC6	20				1																		1						0			20	100			20	100
ERG	12		1															1					2				1	1	2			12	100	1		11	91.6667
ERRFI1	3									1													1					1	1			3	100			3	100
ESCO2	10				1																		1						0			10	100			10	100
ESR1	8		1	1				1										1					4		1			1	2			8	100	1		7	87.5
ESR2	11		1																				1						0	1		10	90.9091	1		10	90.9091
ETS1	10																	1					1						0			10	100	1		9	90
ETV1	13																	1					1				1	1	2			13	100			13	100
ETV4	12																	1					1				1	1	2			12	100			12	100
EXOC2	27			1																			1						0			27	100			27	100
EXT1	11				1													1					2				1		1	1		10	90.9091			11	100
EXT2	15			1	1													1					3				1		1			15	100			15	100
EZH2	19		1					1							1			1					4	1	1		1	1	4	1		18	94.7368			19	100
FAH	14				1																		1						0			14	100	2		12	85.7143
FAM46C	1							1															1	1			1		2			1	100			1	100
FANCA	44	1			1			1										1					4				1		1	7		37	84.0909	7		37	84.0909
FANCB	8				1																		1						0			8	100			8	100
FANCC	15	1			1													1					3				1		1			15	100			15	100
FANCD2	43				1			1										1					3				1		1	4		39	90.6977			43	100
FANCE	10				1			1															2				1		1	1		9	90	1		9	90
FANCF	1	1			1													1					3				1		1			1	100			1	100
FANCG	14	1			1													1					3				1		1	1		13	92.8571	4		10	71.4286
FANCI	37				1																		1	1					1	1		36	97.2973			37	100
FANCL	14				1																		1						0			14	100			14	100
FANCM	23				1																		1						0	1		22	95.6522			23	100
FAS	9							1										1					2	1			1		2			9	100			9	100
FAT3	25											1											1						0			25	100			25	100
FBXO11	23							1															1	1			1		2	1		22	95.6522	1		22	95.6522
FBXO32	9			1																			1						0			9	100			9	100
FBXW7	13		1				1	1	1		1				1	1	1	1			1	1	11	1	1		1	1	4	1		12	92.3077			13	100
FGFR1	19	1	1	1							1				1	1	1	1			1		9	1	1	1		1	4	2		17	89.4737	1		18	94.7368
FGFR2	20	1	1	1				1	1		1				1	1	1	1			1	1	12	1	1	1		1	4	1		19	95			20	100
FGFR3	18	1	1			1		1							1	1	1	1			1		9	1	1	1		1	4	2		16	88.8889	8		10	55.5556
FGFR4	16		1															1					2		1	1			2	2		14	87.5	3		13	81.25
FH	10				1			1										1					3		1		1		2	1		9	90	1		9	90
FLCN	11				1			1										1					3		1		1	1	3			11	100	3		8	72.7273
FLI1	10																	1					1				1		1	1		9	90			10	100
FLT1	32		1															1					2						0	2		30	93.75	1		31	96.875
FLT3	24	1	1					1							1	1		1			1		7	1	1	1		1	4	2		22	91.6667	1		23	95.8333
FLT4	31		1															1					2						0	3	1	27	87.0968	5		26	83.871
FN1	46																	1					1	1					1	1		45	97.8261			46	100
FOXL2	1																	1				1	2				1		1			1	100	1			0
FOXO1	2																	1					1				1		1			2	100	1		1	50
FOXO3	2																	1					1				1		1	1		1	50	1		1	50
FOXP1	19																	1					1	1			1		2			19	100			19	100
FOXP4	16																	1					1						0	1		15	93.75	3		13	81.25
FSTL5	15		1																				1						0			15	100			15	100
FUBP1	21							1															1	1			1		2	1		20	95.2381			21	100
FZD3	6						1																1						0			6	100			6	100
FZR1	13																	1					1						0			13	100	1		12	92.3077
G6PD	13																	1					1						0			13	100	3		10	76.9231
GABRA6	9											1											1						0			9	100			9	100
GALNT12	10				1																		1						0	1		9	90	1		9	90
GATA1	5							1										1					2				1		1			5	100			5	100
GATA2	5				1			1										1					3				1		1			5	100	2		3	60
GATA3	5			1				1										1					3	1	1		1		3			5	100			5	100
GDNF	3																	1					1						0			3	100			3	100
GLI1	11												1										1						0	1		10	90.9091	2		9	81.8182
GLI3	14				1																		1						0			14	100			14	100
GLMN	18				1																		1						0	2		16	88.8889			18	100
GNA11	7		1			1		1							1			1			1		6	1	1	1		1	4			7	100	1		6	85.7143
GNAQ	7		1			1		1							1			1			1	1	7		1	1		1	3	2		5	71.4286			7	100
GNAS	16		1					1							1	1		1			1	1	7	1	1	1		1	4			16	100			16	100
GPC3	9				1			1															2				1		1	1		8	88.8889			9	100
GPC6	9						1																1						0			9	100	1		8	88.8889
GPR78	3								1														1						0			3	100	1		2	66.6667
GRIN2A	12							1															1						0			12	100			12	100
GRM8	10										1							1					2						0			10	100			10	100
GSTP1	7		1																				1						0	1		6	85.7143	3		4	57.1429
GUCY1A2	9																	1					1						0			9	100	1		8	88.8889
GXYLT1	8									1													1						0	2		6	75	1		7	87.5
H3F3A	3		1					1															2				1		1	1	1	1	33.3333			3	100
HCAR1	1																	1					1						0			1	100			1	100
HFE	7				1																		1						0	1		6	85.7143			7	100
HIF1A	16																	1					1						0	1		15	93.75		1	15	93.75
HIST1H3B	1							1															1				1		1			1	100			1	100
HLF	4																	1					1	1			1		2			4	100			4	100
HNF1A	10		1					1		1					1	1		1			1		7	1			1		2			10	100	2		8	80
HOOK3	22																	1					1				1		1			22	100			22	100
HRAS	5	1	1		1			1							1	1		1			1		8	1	1	1		1	4			5	100	1		4	80
HSP90AA1	12																	1					1	1			1		2			12	100			12	100
HSP90AB1	11																	1					1	1			1		2	1		10	90.9091			11	100
HSPH1	19							1															1						0			19	100			19	100
ICK	13																	1					1						0			13	100			13	100
IDH1	8	1	1			1		1						1	1	1		1			1		9	1	1	1		1	4	2		6	75			8	100
IDH2	11	1	1			1		1						1	1			1					7	1	1	1		1	4			11	100	1		10	90.9091
IGF1R	21																	1					1	1	1			1	3			21	100			21	100
IGF2	4																	1					1						0			4	100			4	100
IGF2R	48									1								1					2						0	1		47	97.9167	2		46	95.8333
IGSF10	7									1													1						0			7	100			7	100
IKBKB	22																	1					1						0	2		20	90.9091	1		21	95.4545
IKBKE	20																	1					1						0			20	100	1		19	95
IKZF1	9		1					1										1					3			1			1		1	8	88.8889		1	8	88.8889
IKZF4	8												1										1						0			8	100	1		7	87.5
IL2	4																	1					1				1		1	1		3	75			4	100
IL21R	9																	1					1				1		1			9	100	1		8	88.8889
IL2RA	8		1																				1						0			8	100	1		7	87.5
IL2RB	9		1																				1						0	3		6	66.6667	2		7	77.7778
IL2RG	8		1																				1						0	1		7	87.5	1		7	87.5
IL6ST	15							1										1					2				1		1	3		12	80			15	100
IL7R	8							1										1					2		1		1		2			8	100			8	100
ING4	8																	1					1						0	1		7	87.5			8	100
INPP4B	23		1																				1		1				1			23	100			23	100
IRAK4	11			1																			1						0			11	100			11	100
IRF4	8																	1					1				1		1			8	100			8	100
IRS2	2																	1					1	1					1			2	100	1		1	50
ITCH	24			1																			1						0		1	23	95.8333		1	23	95.8333
ITGA10	30																	1					1						0			30	100	1		29	96.6667
ITGA9	28																	1					1	1					1	4		24	85.7143	3		25	89.2857
ITGB2	15																	1					1						0			15	100			15	100
ITGB3	15																	1					1						0			15	100	1		14	93.3333
JAK1	24		1					1										1					3		1		1		2			24	100			24	100
JAK2	23	1	1					1							1	1		1			1		7		1	1		1	3	1		22	95.6522			23	100
JAK3	23	1	1					1							1	1		1			1		7		1		1	1	3	1		22	95.6522	6		17	73.913
JUN	1																	1					1				1		1			1	100			1	100
KAT6A	16																	1					1				1		1			16	100			16	100
KAT6B	16																	1					1	1			1		2			16	100			16	100
KDM4B	21												1										1						0	1		20	95.2381	4		17	80.9524
KDM5C	27																	1					1	1			1		2	2		25	92.5926	5		22	81.4815
KDM6A	30		1					1										1					3	1			1		2	6		24	80	1		29	96.6667
KDR	30		1		1			1			1				1	1		1			1		8	1	1		1	1	4			30	100			30	100
KEAP1	5									1	1							1					3	1					1	1		4	80	2		3	60
KIF1B	47				1																		1						0	2		45	95.7447			47	100
KIT	21	1	1		1	1		1			1	1		1	1	1		1			1	1	13	1	1	1		1	4	1		20	95.2381			21	100
KLF6	4							1					1					1					3	1			1		2			4	100			4	100
KLHDC8B	5				1																		1						0			5	100	1		4	80
KMT2A	36		1															1					2	1	1		1	1	4			36	100	1		35	97.2222
KMT2C	59			1														1					2	1			1		2	4	8	47	79.661			59	100
KMT2D	54							1			1		1					1					4	1			1		2	1		53	98.1481	13		41	75.9259
KRAS	5	1	1			1	1	1		1	1	1		1	1	1	1	1	1		1	1	16	1	1	1		1	4			5	100			5	100
KREMEN1	10											1											1						0	1		9	90	1		9	90
LAMA2	65		1																				1	1					1	1		64	98.4615			65	100
LAMP1	9																	1					1						0	1		8	88.8889	2		7	77.7778
LCK	12		1															1					2				1		1	1		11	91.6667	2		10	83.3333
LIFR	19																	1					1				1		1			19	100			19	100
LIG4	1				1																		1						0			1	100			1	100
LPAR2	2								1														1						0			2	100	1		1	50
LPP	9																	1					1				1		1			9	100			9	100
LRP1B	91								1		1							1					3		1				1			91	100			91	100
LRRK2	51								1														1						0	2		49	96.0784			51	100
LTF	17																	1					1						0	1		16	94.1176			17	100
LTK	20		1															1					2						0	2		18	90	7		13	65
LYST	51				1																		1						0			51	100			51	100
MAF	2																	1					1				1		1			2	100	1		1	50
MAFB	1																	1					1				1		1			1	100			1	100
MAGEA1	1																	1					1						0			1	100			1	100
MAGI1	25																	1					1						0	1		24	96			25	100
MALT1	17																	1					1				1		1	1		16	94.1176	1		16	94.1176
MAML2	5																	1					1				1		1			5	100			5	100
MAP2K1	11	1	1			1		1									1	1				1	7	1	1	1		1	4	2		9	81.8182			11	100
MAP2K2	11	1	1					1										1					4		1	1		1	3	2		9	81.8182			11	100
MAP2K4	12	1	1	1			1	1										1					6	1			1	1	3	3		9	75	1		11	91.6667
MAP3K1	20		1	1				1															3	1				1	2	1		19	95	1		19	95
MAP3K7	17																	1					1						0			17	100			17	100
MAP4K3	34							1															1	1					1	2		32	94.1176			34	100
MAP7	20						1																1						0	2		18	90	1	1	18	90
MAPK1	8		1															1					2					1	1			8	100	1		7	87.5
MAPK8	12																	1					1						0			12	100			12	100
MARK1	18																	1					1						0	1		17	94.4444			18	100
MARK4	18																	1					1						0			18	100	3		15	83.3333
MAS1L	8											1											1						0	1	0		0	1	0		0
MAX	8				1																		1	1			1		2			8	100			8	100
MBD1	19																	1					1						0			19	100	3		16	84.2105
MC1R	1				1																		1						0			1	100			1	100
MCL1	3																	1					1		1	1		1	3			3	100			3	100
MDM2	11			1				1			1							1					4	1	1		1	1	4			11	100			11	100
MDM4	10																	1					1	1	1		1	1	4			10	100			10	100
MED12	45							1					1										2	1			1	1	3	8		37	82.2222	9		36	80
MED13	30		1																				1						0			30	100			30	100
MEN1	9				1			1										1					3	1			1	1	3	1		8	88.8889	2		7	77.7778
MET	20	1	1		1	1		1	1	1	1				1	1	1	1			1	1	14	1	1	1		1	4			20	100			20	100
MIER3	13						1																1						0			13	100	1		12	92.3077
MITF	14				1													1					2		1		1	1	3			14	100			14	100
MLH1	19		1		1		1	1			1	1			1	1		1			1		10	1			1	1	3			19	100			19	100
MLH3	12				1																		1	1					1			12	100			12	100
MLLT10	25																	1					1				1		1	1	1	23	92		1	24	96
MMP2	14																	1					1	1					1	1		13	92.8571	2		12	85.7143
MN1	2																	1					1				1		1			2	100	2			0
MPL	12		1												1	1		1			1		5		1		1	1	3			12	100	1		11	91.6667
MRE11A	19				1													1					2						0	2		17	89.4737			19	100
MSH2	16				1		1	1				1						1					5				1	1	2	1		15	93.75			16	100
MSH3	24						1																1		1				1			24	100			24	100
MSH6	10				1		1	1										1				1	5				1	1	2			10	100			10	100
MSMB	4				1																		1						0			4	100			4	100
MSR1	10				1																		1	1					1	1		9	90			10	100
MST1R	20		1																				1						0			20	100	8		12	60
MTAP	8				1																		1						0			8	100			8	100
MTOR	57		1					1										1					3	1	1			1	3	1		56	98.2456	1		56	98.2456
MTR	33																	1					1						0			33	100			33	100
MTRR	15																	1					1						0			15	100			15	100
MUC1	9																	1					1				1		1		1	8	88.8889	2		7	77.7778
MUC16	84			1							1												2						0	15		69	82.1429			84	100
MUTYH	16				1			1										1					3				1		1			16	100	3		13	81.25
MYB	16																	1					1	1			1		2	1		15	93.75	1		15	93.75
MYC	3		1	1				1	1		1		1					1					7	1	1		1	1	4			3	100			3	100
MYCL	3																	1					1				1		1	1		2	66.6667	1		2	66.6667
MYCN	3																	1					1	1	1		1		3			3	100	1	1	1	33.3333
MYD88	5		1					1										1					3	1	1		1	1	4	1		4	80			5	100
MYH11	42																	1					1	1			1		2			42	100	3		39	92.8571
MYH9	40																	1					1	1			1		2	1		39	97.5	5		35	87.5
MYO1B	30						1																1						0	1		29	96.6667			30	100
NBN	16				1													1					2				1		1			16	100			16	100
NCOA1	20																	1					1				1		1	1		19	95	1		19	95
NCOA2	21												1					1					2				1		1			21	100			21	100
NCOA4	11																	1					1				1		1	1		10	90.9091			11	100
NCOR1	45			1																			1	1					1	1	1	43	95.5556	1		44	97.7778
NDUFA13	5				1																		1						0	1		4	80			5	100
NEK2	9			1																			1						0	1		8	88.8889		1	8	88.8889
NELL2	23		1																				1						0	1		22	95.6522			23	100
NF1	58				1			1			1	1						1					5	1	1		1	1	4	4	1	53	91.3793	1		57	98.2759
NF2	17				1			1										1					3	1	1		1	1	4			17	100	1		16	94.1176
NFE2L2	5							1			1							1					3	1			1		2			5	100	1		4	80
NFIC	12		1																				1						0	1		11	91.6667	4		8	66.6667
NFKB1	23																	1					1						0	1		22	95.6522	1		22	95.6522
NFKB2	22																	1					1				1		1	2		20	90.9091	7		15	68.1818
NFKBIA	6							1															1					1	1	1		5	83.3333	1		5	83.3333
NIN	30																	1					1				1		1			30	100			30	100
NIPA2	5												1										1						0			5	100			5	100
NKX2-1	3																	1					1					1	1	1		2	66.6667	2		1	33.3333
NKX3-1	2												1										1	1					1			2	100	1		1	50
NLRP1	18																	1					1						0	3		15	83.3333	5		13	72.2222
NOTCH1	34	1	1					1	1		1				1	1	1	1			1		10	1	1		1	1	4	3		31	91.1765	4		30	88.2353
NOTCH2	34							1										1					2	1	1		1	1	4	2		32	94.1176	1		33	97.0588
NOTCH4	192																	1					1						0	30	0		0	30	0		0
NPM1	12	1	1					1							1	1		1			1		7	1	1		1	1	4	3		9	75			12	100
NRAS	4	1	1			1	1	1				1		1	1	1	1	1	1		1	1	14	1	1	1		1	4			4	100			4	100
NRCAM	30												1										1						0			30	100	1		29	96.6667
NSD1	22																	1					1	1			1		2			22	100			22	100
NTRK1	19				1													1					2	1	1		1		3			19	100	3		16	84.2105
NTRK3	20																	1					1	1	1		1	1	4	2		18	90	1		19	95
NUMA1	25																	1					1				1		1	1		24	96	6		19	76
NUP214	36																	1					1				1		1	2		34	94.4444			36	100
NUP98	32																	1					1	1			1		2	2		30	93.75			32	100
OR5L1	1												1										1						0			1	100			1	100
OTOP1	6									1													1						0	1		5	83.3333	1		5	83.3333
PAK3	16																	1					1						0	1		15	93.75	1		15	93.75
PALB2	13				1			1										1					3		1		1		2			13	100			13	100
PALLD	22				1																		1						0	2		20	90.9091	1		21	95.4545
PARP1	23																	1					1						0			23	100			23	100
PAX3	11																	1					1				1		1			11	100			11	100
PAX5	10							1										1					2	1			1		2	1		9	90	2		8	80
PAX7	9																	1					1				1		1			9	100	1		8	88.8889
PAX8	11																	1					1				1		1			11	100	3		8	72.7273
PBRM1	29			1				1										1					3	1			1		2			29	100	1		28	96.5517
PBX1	10																	1					1				1		1			10	100		1	9	90
PCGF2	9			1																			1						0	1		8	88.8889	1		8	88.8889
PDE11A	21				1																		1						0			21	100			21	100
PDE4DIP	52																	1					1				1		1	3	7	42	80.7692	1		51	98.0769
PDGFB	7																	1					1				1		1			7	100	1		6	85.7143
PDGFRA	22	1	1		1	1		1			1	1		1	1	1		1			1	1	13		1	1		1	3			22	100	1		21	95.4545
PDGFRB	22		1															1					2				1	1	2			22	100			22	100
PDZRN3	13												1										1						0			13	100	3		10	76.9231
PER1	22																	1					1	1			1		2	1		21	95.4545	5		17	77.2727
PGAP3	8																	1					1						0	1		7	87.5	1		7	87.5
PHF6	9		1					1															2	1			1		2	1		8	88.8889			9	100
PHOX2B	3																	1					1				1		1			3	100	1		2	66.6667
PIK3C2B	32																	1					1	1					1	3		29	90.625	1		31	96.875
PIK3CA	20	1	1	1	1	1	1	1	1	1	1	1	1		1	1	1	1		1	1	1	19	1	1	1		1	4			20	100			20	100
PIK3CB	22																	1					1	1	1			1	3	1		21	95.4545			22	100
PIK3CD	22																	1					1						0	3		19	86.3636	7		15	68.1818
PIK3CG	10										1							1					2						0			10	100			10	100
PIK3R1	17	1	1	1			1	1				1						1		1			8	1	1		1	1	4			17	100			17	100
PIK3R2	15																	1					1		1				1	1		14	93.3333	3		12	80
PIM1	6																	1					1				1		1			6	100	1		5	83.3333
PKHD1	67										1							1					2						0	1		66	98.5075			67	100
PLAG1	2																	1					1				1		1			2	100			2	100
PLCG1	32																	1					1	1					1	1		31	96.875	9		23	71.875
PLEKHG5	25																	1					1						0	3		22	88	9	2	14	56
PML	11																	1					1				1		1	1		10	90.9091	3		8	72.7273
PMS1	12																	1					1				1		1			12	100			12	100
PMS2	15				1			1										1					3				1		1	3	4	8	53.3333	1		14	93.3333
POLD1	26				1																		1						0	6		20	76.9231	3		23	88.4615
POLE	49				1																		1						0	1		48	97.9592	10		39	79.5918
POLH	10				1																		1						0	1		9	90			10	100
POT1	15																	1					1				1		1			15	100			15	100
POU5F1	35																	1					1				1		1	5	0		0	5	0		0
POU6F2	10				1																		1						0			10	100			10	100
PPARG	7																	1					1				1		1			7	100			7	100
PPM1L	4			1																			1						0			4	100			4	100
PPP2R1A	15							1				1						1					3	1			1		2			15	100	2		13	86.6667
PRDM1	8							1										1					2				1		1			8	100			8	100
PRKAR1A	11				1			1										1					3	1			1		2	1		10	90.9091			11	100
PRKDC	86								1									1					2						0	4		82	95.3488	3		83	96.5116
PSIP1	16																	1					1	1			1		2	2		14	87.5			16	100
PSMB1	6		1																				1						0			6	100			6	100
PSMB2	6		1																				1						0			6	100			6	100
PSMB5	4		1																				1						0			4	100			4	100
PSMD1	24		1																				1						0			24	100	1		23	95.8333
PSMD2	21		1																				1						0	4		17	80.9524	2		19	90.4762
PTCH1	25		1		1			1										1					4	1	1	1	1	1	5			25	100	1		24	96
PTCH2	23				1																		1						0	1		22	95.6522	3		20	86.9565
PTEN	10	1	1	1	1	1		1			1	1	1		1	1	1	1		1	1	1	16	1	1	1		1	4	1	1	8	80	2		8	80
PTGFR	3			1																			1						0			3	100			3	100
PTGS2	10																	1					1						0	1		9	90			10	100
PTPN11	15		1					1							1	1		1			1		6	1			1		2	6		9	60	1		14	93.3333
PTPN12	18						1																1						0	1		17	94.4444			18	100
PTPRD	37																	1					1						0	2		35	94.5946			37	100
PTPRT	32																	1					1						0	2		30	93.75	2		30	93.75
RAC1	7							1															1	1	1		1		3	2		5	71.4286	1		6	85.7143
RAD50	25				1													1					2		1				1	1		24	96			25	100
RAD51B	12				1																		1				1		1	1		11	91.6667	1		11	91.6667
RAD51C	9				1																		1						0			9	100			9	100
RAD51D	11				1																		1						0	1		10	90.9091			11	100
RAF1	16		1															1					2	1	1		1	1	4			16	100			16	100
RALGDS	21																	1					1				1		1	1		20	95.2381	3	1	17	80.9524
RARA	9		1															1					2				1	1	2			9	100	2		7	77.7778
RARB	11		1								1												2						0		2	9	81.8182		2	9	81.8182
RARG	9		1																				1						0			9	100	1		8	88.8889
RB1	27		1	1	1			1			1	1	1		1	1		1			1		11	1	1		1	1	4	6		21	77.7778	1		26	96.2963
RECQL4	22				1													1					2				1		1	1		21	95.4545	7		15	68.1818
REL	11																	1					1				1		1	3		8	72.7273			11	100
RET	20	1	1	1	1	1		1	1		1				1	1		1			1		12	1	1		1	1	4			20	100	2		18	90
RHBDF2	17				1																		1						0			17	100	1		16	94.1176
RHOH	1																	1					1				1		1			1	100			1	100
RNASEL	6				1													1					2						0			6	100			6	100
RNF2	6																	1					1						0			6	100			6	100
RNF213	67																	1					1				1		1	2		65	97.0149	1		66	98.5075
ROS1	43		1					1			1							1					4	1	1		1	1	4	1		42	97.6744			43	100
RPS6KA2	23																	1					1						0	2		21	91.3043	1		22	95.6522
RPS6KB1	16		1																				1						0			16	100			16	100
RRM1	19																	1					1						0	1		18	94.7368			19	100
RSPO1	6				1																		1						0	1		5	83.3333	3		3	50
RTEL1	34				1																		1						0	5		29	85.2941	3		31	91.1765
RUNX1	9	1	1		1													1					4	1			1	1	3	1		8	88.8889	1		8	88.8889
RUNX1T1	15										1							1					2				1		1			15	100		3	12	80
RXRA	10		1																				1						0	1		9	90	1		9	90
RXRB	66		1																				1						0	11	0		0	11	0		0
RXRG	10		1																				1						0			10	100	1		9	90
S1PR2	1								1														1						0			1	100			1	100
SAMD9	1																	1					1						0			1	100			1	100
SAMD9L	1									1													1						0			1	100			1	100
SBDS	5				1													1					2				1		1			5	100			5	100
SCN11A	26												1										1						0	2		24	92.3077			26	100
SDHA	15				1													1					2						0	1	3	11	73.3333	1		14	93.3333
SDHAF2	4				1																		1				1		1			4	100			4	100
SDHB	8				1			1										1					3				1		1			8	100			8	100
SDHC	6				1													1					2				1		1			6	100			6	100
SDHD	5				1													1					2				1		1	2	1	2	40		1	4	80
SEPT9	16			1														1					2				1		1			16	100	1	1	14	87.5
SETD2	21							1										1					2	1	1		1		3			21	100			21	100
SF3B1	26							1										1					2	1	1		1		3			26	100			26	100
SGK1	17																	1					1						0			17	100	1		16	94.1176
SH2D1A	4																	1					1						0			4	100			4	100
SHH	5		1																				1						0	1		4	80	1		4	80
SHOC2	8		1																				1						0			8	100			8	100
SLC22A1	11		1																				1						0			11	100			11	100
SLC22A2	11		1																				1						0			11	100			11	100
SLC31A1	4		1																				1						0	1		3	75			4	100
SLC34A2	12		1																				1				1		1			12	100			12	100
SLC45A3	4		1																				1				1		1			4	100			4	100
SLC7A8	12							1															1						0			12	100			12	100
SLC9A9	16						1																1						0			16	100			16	100
SLCO1B1	14		1																				1						0	2		12	85.7143			14	100
SLX4	14				1																		1						0	1		13	92.8571			14	100
SMAD2	10						1											1					2	1				1	2			10	100			10	100
SMAD4	11	1	1		1		1	1			1				1	1	1	1			1	1	12	1			1	1	3			11	100			11	100
SMARCA4	35		1		1			1			1							1					5	1			1	1	3			35	100	4		31	88.5714
SMARCB1	9		1		1			1							1	1		1			1		7	1	1		1	1	4			9	100			9	100
SMO	12	1	1					1							1	1		1			1		7	1	1	1		1	4	2		10	83.3333	1		11	91.6667
SMUG1	3																	1					1						0			3	100			3	100
SNCAIP	12		1																				1						0			12	100			12	100
SOCS1	1																	1					1		1		1		2			1	100			1	100
SOS1	23		1																				1	1					1			23	100	1		22	95.6522
SOX11	1																	1					1						0			1	100			1	100
SOX2	1										1							1					2				1		1			1	100			1	100
SPEG	42								1														1						0	1		41	97.619	14		28	66.6667
SPOP	9							1					1										2	1					1			9	100			9	100
SPRED1	7		1																				1						0	1		6	85.7143			7	100
SRC	11	1	1					1							1	1		1			1	1	8						0	1		10	90.9091	2		9	81.8182
SSTR1	1								1														1						0			1	100			1	100
SSX1	6																	1					1				1		1	1	1	4	66.6667			6	100
STK11	9	1	1		1	1		1	1		1				1	1	1	1			1	1	13	1	1		1	1	4			9	100	1		8	88.8889
STK36	26																	1					1						0	1		25	96.1538	4		22	84.6154
SUFU	13		1		1			1										1					4				1		1			13	100			13	100
SYK	13																	1					1	1	1		1	1	4			13	100			13	100
SYNE1	146																	1					1						0	1		145	99.3151	5		141	96.5753
SYNE3	17												1										1						0	2		15	88.2353	2		15	88.2353
TAF1	38																	1					1	1					1	2		36	94.7368	1		37	97.3684
TAF1L	1																	1					1						0			1	100			1	100
TAL1	3																	1					1				1		1			3	100	1		2	66.6667
TAS2R38	1		1																				1						0			1	100			1	100
TBX20	8												1										1						0			8	100			8	100
TBX22	8																	1					1						0	1		7	87.5			8	100
TCERG1	22						1																1						0			22	100			22	100
TCF12	20																	1					1	1			1		2			20	100			20	100
TCF3	19																	1					1				1		1	3		16	84.2105	5		14	73.6842
TCF7L1	12																	1					1						0	1		11	91.6667	1		11	91.6667
TCF7L2	18						1											1					2	1			1		2	1		17	94.4444	2		16	88.8889
TCL1A	3																	1					1				1		1			3	100	1		2	66.6667
TERT	16				1			1															2				1		1	2		14	87.5	2		14	87.5
TET1	11																	1					1				1		1	1		10	90.9091			11	100
TET2	9		1															1					2	1			1	1	3			9	100	1		8	88.8889
TFE3	10																	1					1				1		1	2		8	80	1		9	90
TFG	7												1										1				1		1			7	100			7	100
TGFBR1	9				1																		1						0	1		8	88.8889	1		8	88.8889
TGFBR2	8						1											1					2	1					1			8	100	1		7	87.5
TGM7	13																	1					1						0	1		12	92.3077			13	100
THBS1	21																	1					1						0			21	100	3		18	85.7143
THSD7B	27												1										1						0			27	100			27	100
TIMP3	5																	1					1						0			5	100	1		4	80
TINF2	9				1																		1						0			9	100			9	100
TLR4	3																	1					1						0			3	100	1		2	66.6667
TLX1	4																	1					1				1		1			4	100	2		2	50
TMC6	19				1																		1						0	1		18	94.7368	1		18	94.7368
TMC8	15				1																		1						0			15	100	3		12	80
TMEM127	3				1																		1						0			3	100			3	100
TNFAIP3	8							1										1					2				1		1			8	100			8	100
TNFRSF14	8							1										1					2				1		1			8	100			8	100
TNK2	17																	1					1						0	1		16	94.1176	3		14	82.3529
TOP1	21																	1					1				1		1	2		19	90.4762	1		20	95.2381
TP53	12	1	1	1	1	1	1	1	1	1	1	1	1		1	1	1	1			1	1	18	1	1		1	1	4	1		11	91.6667	5		7	58.3333
TPR	51																	1					1				1		1			51	100			51	100
TRAF5	10			1																			1						0			10	100			10	100
TRIM24	19																	1					1				1		1			19	100	1		18	94.7368
TRIM33	20																	1					1				1		1	2		18	90	1		19	95
TRIO	57								1														1	1					1	2		55	96.4912	3		54	94.7368
TRIP11	21																	1					1				1		1	2		19	90.4762			21	100
TRRAP	71		1						1									1					3						0			71	100	1		70	98.5915
TSC1	21				1			1										1					3	1	1	1		1	4	2		19	90.4762	1		20	95.2381
TSC2	41				1			1										1					3		1		1	1	3	1		40	97.561	2		39	95.122
TSHR	11							1										1					2				1		1			11	100			11	100
TYK2	23		1																				1						0	3		20	86.9565	3		20	86.9565
U2AF1	9							1															1	1			1		2	1		8	88.8889			9	100
UBR3	39									1													1						0			39	100	1		38	97.4359
UBR5	59																	1					1						0			59	100	1		58	98.3051
UGT1A1	5		1															1					2						0			5	100			5	100
UROD	10				1																		1						0	1		9	90	2		8	80
USP16	17											1											1						0			17	100			17	100
USP25	26									1													1						0	1		25	96.1538	1		25	96.1538
USP9X	44																	1					1						0	2		42	95.4545			44	100
VHL	3	1	1		1			1							1	1		1			1		8	1			1	1	3			3	100	1		2	66.6667
WAS	12				1													1					2				1		1	4		8	66.6667	1		11	91.6667
WBSCR17	11						1																1						0	2		9	81.8182	1		10	90.9091
WEE1	11			1																			1						0	1		10	90.9091	1		10	90.9091
WHSC1	22																	1					1	1			1		2	2		20	90.9091	1		21	95.4545
WNK2	31								1														1						0	2		29	93.5484	6		25	80.6452
WRN	34				1													1					2				1		1			34	100			34	100
WT1	11	1	1		1			1										1					5	1			1	1	3			11	100	3		8	72.7273
WWP1	23									1													1						0	4		19	82.6087			23	100
XPA	6				1													1					2				1		1			6	100	1		5	83.3333
XPC	16				1			1										1					3				1		1	1		15	93.75	1		15	93.75
XPO1	24																	1					1	1			1	1	3	2		22	91.6667			24	100
XRCC2	3																	1					1						0			3	100			3	100
XRCC3	7				1																		1						0			7	100			7	100
YES1	11		1																				1						0	5		6	54.5455			11	100
ZBED4	1			1																			1						0			1	100			1	100
ZFHX3	9												1										1	1					1	1		8	88.8889	1		8	88.8889
ZIC3	3									1													1						0			3	100			3	100
ZMYM3	24		1																				1						0	3		21	87.5	5		19	79.1667
ZNF2	4							1															1						0			4	100			4	100
ZNF226	5									1													1						0			5	100			5	100
ZNF384	9																	1					1				1		1			9	100	1		8	88.8889
ZNF473	4												1										1						0	1		3	75			4	100
ZNF521	7																	1					1				1		1			7	100			7	100
ZNF595	6												1										1						0		1	5	83.3333		1	5	83.3333
ZRSR2	11							1															1				1		1	1		10	90.9091			11	100
Total	10896	47	151	44	143	24	38	160	29	33	45	32	32	8	50	46	22	409	3	5	48	26		176	111	49	259	119		591	483	9822		686	464	9746
1. The RefSeq coding exons were downloaded from UCSC Table Browser (https://genome.ucsc.edu/cgi-bin/hgTables). The "Total exons" number refers to the total number of regions considered for the coverage analysis for each gene, after BEDTools was used to collapse coordinates to unique locations in order to avoid overlap.
2. Low median depth: the region was flagged as "critical" according to the criteria defined in the main text
3. None: the region was not included in the kit target file
4. Passed: the region was not flagged as "critical" according to the criteria defined in the main text
5. % passed exons: % of total exons which were not flagged as "critical"
