# Supplementary material for: Performance comparison of two commercial human whole-exome capture systems on formalin-fixed paraffin-embedded lung adenocarcinoma samples
Source: BMC Cancer. 2016 Aug 30;16(1):692. doi: 10.1186/s12885-016-2720-4 (PMC5004269; doi:10.1186/s12885-016-2720-4)
Supplement: Additional file 5: Table S10. — Clinically actionable mutations within low coverage exons of database-prioritized cancer related genes. For each selected genomic interval the table reports the mean coverage and SD values in both Agilent SureSelect and Roche NimbleGen libraries, and the list of clinically actionable mutations belonging to that interval, retrieved from Gene-Drug Knowledge Database v9.0 [43]. (XLSX 13 kb) [file 12885_2016_2720_MOESM5_ESM.xlsx]

## Sheet: Table S10
Table S10
Genomic interval			Gene	Variant	Roche NimbleGen v.3			Agilent SureSelect v.5			Info from Gene-Drug Knowledge Database v9.0 [43]
Chr	Start	End			'Critical' Exon	Mean coverage1	SD2	'Critical' Exon	Mean coverage1	SD2	Mutation type	Variant Effect	Cancer Type	Therapeutic Effect_1	Therapy_1	Study Evidence_1	PMID_1	Therapeutic Effects_2	Therapy_2	Study Evidence_1	PMID_2	Therapeutic Effects_2	Therapy_2	Study Evidence_1	PMID_2
2	29445209	29445274	ALK	L1152R	yes	14.1	7.7	no	49.6	8.7	Missense	Gain of function	Lung Adenocarcinoma	Resistance	crizotinib	case report	22277784
2	29445209	29445274	ALK	C1156Y	yes	14.1	7.7	no	49.6	8.7	Missense	Gain of function	Lung Adenocarcinoma	Resistance	crizotinib	case report	22277784
2	29445209	29445274	ALK	1151Tins	yes	14.1	7.7	no	49.6	8.7	Missense	Gain of function	Lung Adenocarcinoma	Resistance	crizotinib	case report	22277784	response	ceritinib	FDA-approved	24670165
2	29445209	29445274	ALK	I1171T	yes	14.1	7.7	no	49.6	8.7	Missense	Gain of function	Lung Adenocarcinoma	Resistance	crizotinib, alectinib	case report	25228534	response	ceritinib	FDA-approved	25228534
2	29445209	29445274	ALK	I1171N	yes	14.1	7.7	no	49.6	8.7	Missense	Gain of function	Brain	Sensitivity	crizotinib	preclinical	22072639
19	17947937	17948022	JAK3	A572V	yes	14	7.1	yes	4.7	2.4	Missense	Gain of function	Natural killer T cell lymphoma	Sensitivity	JAK inhibitors	preclinical	22705984
19	17947937	17948022	JAK3	A573V	yes	14	7.1	yes	4.7	2.4	Missense	Gain of function	Natural killer T cell lymphoma	Sensitivity	JAK inhibitors	preclinical	22705984
X	66943527	66943683	AR	F877L	no	22.3	7.6	yes	14.8	5.9	Missense	Gain of function	Prostate	Resistance	enzalutamide, ARN-509	case report	23779130
X	66943527	66943683	AR	T878A	no	22.3	7.6	yes	14.8	5.9	Missense	Gain of function	Prostate	Resistance	flutamide	case report	2260966	sensitivity	enzalutamide, ARN-509	preclinical	23779130
10	123256045	123256236	FGFR2	V565I	no	24.2	9.2	yes	7.2	3	Missense	Gain of function	Endometrial	Resistance	dovitinib	preclinical	23908597	resistance	ponatinib	preclinical	23908597	sensitivity	FGFR inhibitor	preclinical	ENA 2014; abstr 381
10	123256045	123256236	FGFR2	E566G	no	24.2	9.2	yes	7.2	3	Missense	Gain of function	Endometrial	Resistance	dovitinib	preclinical	23908597	sensitivity	ponatinib	preclinical	23908597
9	80409378	80409508	GNAQ	Q209Y/Q209L	no	41.7	12.7	yes	12.1	2.9	Missense	Gain of function	Melanoma	Resistance	selumetinib	early trials	J Clin Oncol 2013;31: (suppl; abstr CRA9003)	response	PI3K pathway inhibitors + MEK inhibitors	preclinical	22733540, 22808163	sensitivity	PKC inhibitor	preclinical	22653968, 22253748
NOTES
1. Mean coverage of the corresponding genomic interval, computed over all ten FF and FFPE libraries
2. Standard Deviation
